# Supplementary material for: The Skin Microbiome of Cohabiting Couples
Source: mSystems. 2017 Jul 20;2(4):e00043-17. doi: 10.1128/mSystems.00043-17 (PMC5527301; doi:10.1128/mSystems.00043-17)
Supplement: TABLE S1 [file sys004172121st6.xlsx]

## Sheet: All samples - Shannon
Category	Group 1	Group 2	Group1 mean	Group1 std	Group2 mean	Group2 std	t stat	p-value
Alcohol Consumption	Multiple.Servings.Per.Day	1.Serving.Per.Month	3.56513	0.936241	4.86304	1.08654	-4.12266	0.015
Antiaging Cream	Yes	No	4.68048	1.13453	4.18619	1.24808	2.9027	0.004
Avg. Shower Freq.
Cosmetics	Yes	No	4.59762	1.20298	4.0794	1.22459	3.77096	0.001
Daily Outdoors Outdoors	4.6.Hours	Less.Than.1.Hour	5.11222	1.07933	4.15159	1.28496	2.95901	0.018
Daily Outdoors Outdoors	4.6.Hours	1.3.Hours	5.11222	1.07933	4.33424	1.16926	2.60317	0.033
Diet	Omnivore	Vegetarian	4.32257	1.24487	3.56513	0.936241	2.46349	0.016
Dog Allergies	Yes	No	5.24892	0.830915	4.24078	1.24005	3.00296	0.006
Facial Cleanser	Yes	No	4.56634	1.21448	4.05358	1.21677	3.79888	0.002
Gender	Male	Female	3.97989	1.24363	4.59091	1.16261	-4.59528	0.001
Glands	Eccrine	Apocrine	4.58181	1.23174	3.74055	1.06461	6.20186	0.001
Hair Loss	Yes	No	3.76005	1.11664	4.33782	1.24194	-2.48051	0.014
Moisture	Dry	Moist	5.47912	0.665123	4.19582	1.28438	6.03062	0.003
Moisture	Dry	Oily	5.47912	0.665123	4.01702	1.09356	7.83129	0.003
Moisturizer	Yes	No	4.45707	1.25751	4.11622	1.2038	2.50806	0.011
Number of Allergies	0	3	4.2459	1.18741	4.87701	1.17542	-2.68521	0.048
Number of Allergies	3	2	4.87701	1.17542	3.56513	0.936241	3.88015	0.012
Number of Cats
Number of Dogs	1	0	4.48233	1.24239	4.19835	1.23234	1.90783	0.045
Pets in Household	Yes	No	4.39458	1.20086	4.11909	1.28349	1.9819	0.049
Racial Heritage	Caucasian	East.Asian	4.24928	1.2278	5.11222	1.07933	-2.82653	0.021
Sensitive Skin	Yes	No	4.46979	1.17827	4.16095	1.2677	2.21954	0.039
Skin Product Range	High	Medium	4.71146	1.24234	4.17896	1.20295	3.22118	0.003
Skin Product Range	High	Low	4.71146	1.24234	4.07385	1.2211	3.28418	0.006
Skin Type	Oily	Combination	3.84259	1.38301	4.60558	1.24065	-3.24626	0.018
Sunscreen	Yes	No	4.45611	1.18761	4.03114	1.27664	3.08671	0.004
Toner	Yes	No	4.86304	1.08654	4.21698	1.24165	2.8999	0.004
Unidentified Summer Allergy
Wear Glasses	Yes	No	4.12895	1.21639	4.44003	1.24845	-2.28561	0.029
Body.Location	Outer.nose	Bottom.of.foot	3.56906	0.668031	5.07375	1.41364	-5.96301	0.045
	Outer.nose	Palm.of.hand	3.56906	0.668031	5.47912	0.665123	-12.5708	0.045
	Inner.nostril	Palm.of.hand	3.72091	0.705479	5.47912	0.665123	-11.2465	0.045
	Belly.button	Palm.of.hand	4.01027	0.864977	5.47912	0.665123	-7.10386	0.045
	Back	Palm.of.hand	4.33092	1.38292	5.47912	0.665123	-4.19531	0.045
	Bottom.of.foot	Upper.eyelid	5.07375	1.41364	4.01462	0.977775	3.79669	0.045
	Upper.eyelid	Palm.of.hand	4.01462	0.977775	5.47912	0.665123	-7.66576	0.045
	Outer.nose	Inner.thigh	3.56906	0.668031	4.48227	1.1481	-4.27888	0.045
	Inner.nostril	Torso	3.72091	0.705479	4.65126	1.28024	-3.52833	0.045
	Armpit	Palm.of.hand	3.62966	1.3938	5.47912	0.665123	-7.34293	0.045
	Inner.thigh	Palm.of.hand	4.48227	1.1481	5.47912	0.665123	-4.63128	0.045
	Bottom.of.foot	Armpit	5.07375	1.41364	3.62966	1.3938	4.36457	0.045
	Inner.nostril	Bottom.of.foot	3.72091	0.705479	5.07375	1.41364	-5.30213	0.045
	Outer.nose	Torso	3.56906	0.668031	4.65126	1.28024	-4.18953	0.045

## Sheet: All samples - # OTUs
Category	Group 1	Group 2	Group1 mean	Group1 std	Group2 mean	Group2 std	t stat	p-value
Alcohol Consumption	1.Serving.Per.Month	2.3.Servings.Per.Week	260.032	74.1389	199.713	94.2701	3.35637	0.015
Antiaging Cream	Yes	No	244.402	84.8391	211.917	91.9969	2.58169	0.009
Avg. Shower Freq.	Every.day	Every.other.day	214.298	92.8453	250.11	78.7775	-2.52777	0.042
Avg. Shower Freq.	2.3.days	Every.other.day	189.047	83.1541	250.11	78.7775	-2.6727	0.045
Cosmetics	Yes	No	235.978	85.8131	206.834	93.3143	2.85191	0.005
Daily Outdoors Outdoors	4.6.Hours	Less.Than.1.Hour	278.6	80.1837	205.093	88.3581	3.27422	0.003
Dog Allergies	Yes	No	277.086	66.7931	215.711	91.6236	2.46985	0.013
Facial Cleanser	Yes	No	238.393	89.5975	201.988	89.8552	3.65401	0.001
Gender	Male	Female	200.955	96.4163	235.887	82.7104	-3.51977	0.003
Glands	Eccrine	Apocrine	236.915	94.9344	184.454	73.8577	5.16249	0.001
Moisture	Dry	Moist	299.879	63.7724	205.367	95.3529	5.87175	0.003
Moisture	Dry	Oily	299.879	63.7724	210.341	79.0956	6.37302	0.003
Moisturizer	Yes	No	231.263	89.706	205.83	91.572	2.5399	0.012
Number of Allergies
Number of Cats
Number of Dogs	1	0	234.378	94.0589	211.431	89.5731	2.09411	0.034
Racial Heritage	Caucasian	East.Asian	215.43	89.7279	278.6	80.1837	-2.82929	0.012
Sensitive Skin	Yes	No	234.869	82.3934	207.418	95.5516	2.68617	0.007
Skin Product Range	High	Medium	253.388	83.6283	205.266	89.3314	4.04485	0.003
Skin Product Range	High	Low	253.388	83.6283	210.246	94.557	3.06513	0.006
Skin Type	Oily	Combination	190.024	104.461	243.669	87.1074	-3.14521	0.012
Skin Type	Combination	Normal	243.669	87.1074	212.059	86.6576	2.71621	0.042
Sunscreen	Yes	No	231.747	83.4044	198.669	99.0712	3.26546	0.001
Toner	Yes	No	260.032	74.1389	213.523	92.1384	2.83099	0.003
Unidentified Summer Allergy	Yes	No	189.731	67.3905	223.18	94.1904	-2.35255	0.022
Wear Glasses	Yes	No	207.048	89.2542	229.72	92.4244	-2.25986	0.029
Body.Location	Outer.nose	Bottom.of.foot	166.748	56.9544	309.692	101.663	-7.58368	0.045
	Outer.nose	Palm.of.hand	166.748	56.9544	299.879	63.7724	-9.66736	0.045
	Inner.nostril	Palm.of.hand	153.705	40.8098	299.879	63.7724	-12.0103	0.045
	Outer.nose	Back	166.748	56.9544	235.258	77.8288	-3.75174	0.045
	Belly.button	Palm.of.hand	174.675	75.5246	299.879	63.7724	-6.5818	0.045
	Bottom.of.foot	Upper.eyelid	309.692	101.663	216.695	64.5794	4.7644	0.045
	Upper.eyelid	Palm.of.hand	216.695	64.5794	299.879	63.7724	-5.68601	0.045
	Inner.nostril	Inner.thigh	153.705	40.8098	209.867	62.5767	-4.67606	0.045
	Inner.nostril	Torso	153.705	40.8098	263.821	98.0844	-5.97467	0.045
	Inner.nostril	Back	153.705	40.8098	235.258	77.8288	-5.18409	0.045
	Inner.nostril	Upper.eyelid	153.705	40.8098	216.695	64.5794	-5.1493	0.045
	Armpit	Palm.of.hand	168.741	86.7432	299.879	63.7724	-7.4358	0.045
	Belly.button	Bottom.of.foot	174.675	75.5246	309.692	101.663	-5.12028	0.045
	Inner.thigh	Palm.of.hand	209.867	62.5767	299.879	63.7724	-6.2104	0.045
	Bottom.of.foot	Armpit	309.692	101.663	168.741	86.7432	6.32824	0.045
	Bottom.of.foot	Inner.thigh	309.692	101.663	209.867	62.5767	5.1151	0.045
	Inner.nostril	Bottom.of.foot	153.705	40.8098	309.692	101.663	-8.83829	0.045
	Outer.nose	Torso	166.748	56.9544	263.821	98.0844	-4.70505	0.045
	Armpit	Torso	168.741	86.7432	263.821	98.0844	-3.64528	0.045

## Sheet: Body Location - Shannon
Body Location:	Armpit									Back										Belly Button										Eyelid										Foot
Categories	Group1	Group2	Group1 mean	Group1 std	Group2 mean	Group2 std	t stat	p-value		Categories	Group1	Group2	Group1 mean	Group1 std	Group2 mean	Group2 std	t stat	p-value		Categories	Group1	Group2	Group1 mean	Group1 std	Group2 mean	Group2 std	t stat	p-value		Categories	Group1	Group2	Group1 mean	Group1 std	Group2 mean	Group2 std	t stat	p-value		Categories	Group1	Group2	Group1 mean	Group1 std	Group2 mean	Group2 std	t stat	p-value
Acne										Acne										Acne										Acne										Acne
Age.Group										Age.Group										Age.Group										Age.Group										Age.Group
Alcohol.Consumption										Alcohol.Consumption										Alcohol.Consumption										Alcohol.Consumption										Alcohol.Consumption
Alcohol.Range										Alcohol.Range										Alcohol.Range										Alcohol.Range										Alcohol.Range
Allergy.Range										Allergy.Range										Allergy.Range										Allergy.Range										Allergy.Range
Anti.aging.Cream	Yes	No	4.5354	1.11602	3.14772	1.29749	2.54151	0.018		Anti.aging.Cream										Anti.aging.Cream										Anti.aging.Cream										Anti.aging.Cream
Antibacterial.Ointments	Yes	No	6.19815	0.106774	3.25094	1.23862	3.27212	0.001		Antibacterial.Ointments										Antibacterial.Ointments	Yes	No	1.28563	0	3.50197	0.79313	-2.65102	0.035		Antibacterial.Ointments										Antibacterial.Ointments
Antibiotics.Last.Month	Yes	No	6.19815	0.106774	3.25094	1.23862	3.27212	0.003		Antibiotics.Last.Month										Antibiotics.Last.Month	Yes	No	1.28563	0	3.50197	0.79313	-2.65102	0.028		Antibiotics.Last.Month										Antibiotics.Last.Month
Antiperspirant	Yes	No	3.98564	1.49957	3.01794	1.12954	2.1749	0.046		Antiperspirant										Antiperspirant										Antiperspirant										Antiperspirant
Average.Shower.Frequency										Average.Shower.Frequency										Average.Shower.Frequency										Average.Shower.Frequency										Average.Shower.Frequency
Cat.Allergy										Cat.Allergy										Cat.Allergy										Cat.Allergy										Cat.Allergy
Chew.Nails										Chew.Nails										Chew.Nails										Chew.Nails										Chew.Nails	Yes	No	3.63167	1.44235	5.18612	1.34576	-3.12447	0.001
Cohabitation.Range										Cohabitation.Range										Cohabitation.Range										Cohabitation.Range										Cohabitation.Range
Condition.Range										Condition.Range										Condition.Range										Condition.Range										Condition.Range
Conditioner										Conditioner										Conditioner										Conditioner										Conditioner
Cosmetics	Yes	No	4.31522	1.52558	2.8594	0.911849	3.53339	0.002		Cosmetics										Cosmetics										Cosmetics	Yes	No	4.23979	0.977243	3.34745	0.732048	3.2128	0.005		Cosmetics
Daily.Hours.Outdoors										Daily.Hours.Outdoors										Daily.Hours.Outdoors										Daily.Hours.Outdoors										Daily.Hours.Outdoors
Dairy.Allergy										Dairy.Allergy										Dairy.Allergy										Dairy.Allergy										Dairy.Allergy
Deodorant	Yes	No	3.25094	1.23862	6.19815	0.106774	-3.27212	0.003		Deodorant										Deodorant	Yes	No	3.50197	0.79313	1.28563	0	-2.65102	0.025		Deodorant										Deodorant
Diet										Diet										Diet										Diet										Diet
Dog.Allergy										Dog.Allergy										Dog.Allergy										Dog.Allergy	Yes	No	5.10824	0.70208	3.6305	0.898109	2.2324	0.029		Dog.Allergy
Dominant.Hand										Dominant.Hand										Dominant.Hand										Dominant.Hand										Dominant.Hand
Dry.knuckles.in.winter										Dry.knuckles.in.winter										Dry.knuckles.in.winter										Dry.knuckles.in.winter										Dry.knuckles.in.winter
Dust.Allergy										Dust.Allergy										Dust.Allergy										Dust.Allergy										Dust.Allergy
Eczema										Eczema										Eczema										Eczema										Eczema
Excess.Sweat										Excess.Sweat										Excess.Sweat										Excess.Sweat										Excess.Sweat
Exercise.Frequency.Per.Week										Exercise.Frequency.Per.Week										Exercise.Frequency.Per.Week										Exercise.Frequency.Per.Week										Exercise.Frequency.Per.Week
Exfoliants										Exfoliants										Exfoliants										Exfoliants										Exfoliants	Yes	No	6.06996	0.537435	4.4651	1.55374	2.22563	0.031
Facial.Cleansers	Yes	No	4.2826	1.47179	2.74561	0.817689	3.92657	0.002		Facial.Cleansers										Facial.Cleansers										Facial.Cleansers	Yes	No	4.23492	0.879032	3.27032	0.758755	3.62935	0.001		Facial.Cleansers	Yes	No	5.34984	1.07498	4.17313	1.67289	2.3867	0.016
Fish										Fish										Fish										Fish										Fish
Flaky.Skin										Flaky.Skin										Flaky.Skin										Flaky.Skin										Flaky.Skin	Yes	No	6.45935	0.138193	4.46654	1.51346	2.56	0.015
Gender	Male	Female	2.62564	0.756953	4.23845	1.39886	-4.27205	0.001		Gender	Male	Female	3.18939	1.17088	4.61636	1.17226	-2.50757	0.026		Gender										Gender	Male	Female	3.31695	0.710656	4.09183	0.991983	-2.76794	0.008		Gender
Hair.Loss										Hair.Loss										Hair.Loss										Hair.Loss										Hair.Loss
Hand.Sanitizer	Yes	No	1.15088	0.968041	3.53936	1.28157	-2.52266	0.024		Hand.Sanitizer	Yes	No	1.47244	0	3.99826	1.28406	-1.86065	0.05		Hand.Sanitizer										Hand.Sanitizer										Hand.Sanitizer	Yes	No	6.63351	0.316046	4.57046	1.52673	1.85637	0.049
I5.Index.ID										I5.Index.ID										I5.Index.ID										I5.Index.ID										I5.Index.ID
I7.Index.ID										I7.Index.ID										I7.Index.ID										I7.Index.ID										I7.Index.ID
index										index										index										index										index
index2										index2										index2										index2										index2
Itchy.Skin										Itchy.Skin										Itchy.Skin										Itchy.Skin										Itchy.Skin	Yes	No	6.29815	0.452588	4.23613	1.45666	3.84332	0.001
Last.Shower										Last.Shower										Last.Shower										Last.Shower										Last.Shower
Latex.Allergy	Yes	No	1.15088	0.968041	3.53936	1.28157	-2.52266	0.023		Latex.Allergy										Latex.Allergy										Latex.Allergy										Latex.Allergy
Moisturizer	Yes	No	4.06276	1.48299	2.85562	0.984232	2.87345	0.007		Moisturizer										Moisturizer										Moisturizer	Yes	No	4.07488	0.921484	3.3339	0.815859	2.62429	0.013		Moisturizer	Yes	No	5.24877	1.09846	4.2002	1.72071	2.10602	0.046
Month.Sampled										Month.Sampled										Month.Sampled										Month.Sampled	February	December	3.00853	0.771017	4.38784	0.791251	-3.67934	0.018		Month.Sampled	February	January	4.05895	1.24233	5.69702	0.695528	-3.76761	0.012
Number.In.Household										Number.In.Household										Number.In.Household										Number.In.Household										Number.In.Household	3	4	6.45935	0.138193	4.41771	1.10597	3.47314	0.012
Number.Of.Allergies										Number.Of.Allergies										Number.Of.Allergies										Number.Of.Allergies										Number.Of.Allergies
Number.Of.Cats										Number.Of.Cats										Number.Of.Cats										Number.Of.Cats										Number.Of.Cats
Number.Of.Dogs										Number.Of.Dogs										Number.Of.Dogs										Number.Of.Dogs										Number.Of.Dogs
Number.Of.Skin.Products										Number.Of.Skin.Products										Number.Of.Skin.Products										Number.Of.Skin.Products										Number.Of.Skin.Products
Number.Pets										Number.Pets										Number.Pets										Number.Pets										Number.Pets
Number.Skin.Conditions										Number.Skin.Conditions										Number.Skin.Conditions										Number.Skin.Conditions										Number.Skin.Conditions
Participant.number										Participant.number										Participant.number										Participant.number										Participant.number
Partner.Number										Partner.Number										Partner.Number										Partner.Number										Partner.Number
Perfume	Yes	No	4.21555	1.30262	2.86119	1.13498	3.26261	0.003		Perfume										Perfume										Perfume										Perfume	Yes	No	5.31182	0.864232	4.25254	1.76612	2.09474	0.045
Pets.In.Household			0							Pets.In.Household										Pets.In.Household										Pets.In.Household										Pets.In.Household
Pollen.Allergy										Pollen.Allergy										Pollen.Allergy										Pollen.Allergy										Pollen.Allergy
Racial.Heritage										Racial.Heritage										Racial.Heritage										Racial.Heritage										Racial.Heritage
Sample.Name										Sample.Name										Sample.Name										Sample.Name										Sample.Name
Sample.Plate										Sample.Plate										Sample.Plate										Sample.Plate										Sample.Plate
Sample.Well										Sample.Well										Sample.Well										Sample.Well										Sample.Well
Sensitive.Skin										Sensitive.Skin										Sensitive.Skin										Sensitive.Skin										Sensitive.Skin
Shampoo										Shampoo										Shampoo										Shampoo										Shampoo
Shaving.Cream										Shaving.Cream										Shaving.Cream										Shaving.Cream										Shaving.Cream	Yes	No	3.75934	1.68048	5.12484	1.27792	-2.66125	0.018
Skin.Product.Range	High	Medium	4.78658	1.43571	3.13504	1.14861	3.1511	0.021		Skin.Product.Range										Skin.Product.Range										Skin.Product.Range	High	Medium	4.59904	0.817598	3.41266	0.696393	4.00449	0.003		Skin.Product.Range
	High	Low	4.78658	1.43571	2.61492	0.511336	4.0303	0.009
Skin.Type	Oily	Combination	2.32866	1.05688	5.19144	0.810116	-5.31141	0.012		Skin.Type										Skin.Type										Skin.Type										Skin.Type	Oily	Normal	5.98303	0.847011	3.81377	1.56878	3.12061	0.048
	Combination	Normal	5.19144	0.810116	2.98423	0.883887	5.93178	0.006																																	Combination	Normal	5.58988	0.546621	3.81377	1.56878	3.19125	0.036
Soap										Soap										Soap										Soap										Soap
Strawberry.Allergy										Strawberry.Allergy										Strawberry.Allergy										Strawberry.Allergy										Strawberry.Allergy
Sunscreen	Yes	No	4.06298	1.35691	2.55354	0.821452	3.82634	0.001		Sunscreen										Sunscreen										Sunscreen	Yes	No	3.98303	0.879208	3.28643	0.886534	2.38474	0.025		Sunscreen
Toner										Toner										Toner										Toner										Toner
Unidentified.Allergy.In.Summer										Unidentified.Allergy.In.Summer										Unidentified.Allergy.In.Summer										Unidentified.Allergy.In.Summer										Unidentified.Allergy.In.Summer
Wear.Glasses										Wear.Glasses										Wear.Glasses										Wear.Glasses	Yes	No	3.34688	0.821239	4.06189	0.926946	-2.51667	0.018		Wear.Glasses
Wheat.Allergy										Wheat.Allergy										Wheat.Allergy										Wheat.Allergy										Wheat.Allergy
Years.Cohabiting										Years.Cohabiting										Years.Cohabiting										Years.Cohabiting										Years.Cohabiting
[truncated: 45 more columns]

## Sheet: Body location - # OTUs
Body Location:	Armpit									Back										Belly Button										Eyelid										Foot
Categories	Group1	Group2	Group1 mean	Group1 std	Group2 mean	Group2 std	t stat	p-value		Categories	Group1	Group2	Group1 mean	Group1 std	Group2 mean	Group2 std	t stat	p-value		Categories	Group1	Group2	Group1 mean	Group1 std	Group2 mean	Group2 std	t stat	p-value		Categories	Group1	Group2	Group1 mean	Group1 std	Group2 mean	Group2 std	t stat	p-value		Categories	Group1	Group2	Group1 mean	Group1 std	Group2 mean	Group2 std	t stat	p-value
Acne	Yes	No	146.44	78.2979	98.8588	51.4957	2.08378	0.041		Acne										Acne										Acne										Acne
Age.Group										Age.Group										Age.Group										Age.Group										Age.Group
Alcohol.Consumption										Alcohol.Consumption										Alcohol.Consumption										Alcohol.Consumption										Alcohol.Consumption
Alcohol.Range										Alcohol.Range										Alcohol.Range										Alcohol.Range										Alcohol.Range
Allergy.Range										Allergy.Range										Allergy.Range										Allergy.Range										Allergy.Range
Anti.aging.Cream										Anti.aging.Cream										Anti.aging.Cream										Anti.aging.Cream										Anti.aging.Cream
Antibacterial.Ointments										Antibacterial.Ointments										Antibacterial.Ointments										Antibacterial.Ointments										Antibacterial.Ointments
Antibiotics.Last.Month	Yes	No	222.15	10.75	119.003	69.3101	2.04555	0.048		Antibiotics.Last.Month										Antibiotics.Last.Month										Antibiotics.Last.Month										Antibiotics.Last.Month
Antiperspirant	Yes	No	161.987	84.0065	99.0727	46.3862	2.83999	0.008		Antiperspirant										Antiperspirant										Antiperspirant										Antiperspirant
Average.Shower.Frequency										Average.Shower.Frequency										Average.Shower.Frequency										Average.Shower.Frequency	Every.day	Every.other.day	156.634	46.8069	218.55	57.4555	-2.7848	0.027		Average.Shower.Frequency
Cat.Allergy										Cat.Allergy										Cat.Allergy										Cat.Allergy										Cat.Allergy
Chew.Nails										Chew.Nails										Chew.Nails										Chew.Nails										Chew.Nails
Cohabitation.Range										Cohabitation.Range										Cohabitation.Range										Cohabitation.Range										Cohabitation.Range
Condition.Range										Condition.Range										Condition.Range										Condition.Range										Condition.Range
Conditioner	Yes	No	144.35	82.4105	95.58	34.5151	2.10677	0.037		Conditioner										Conditioner										Conditioner										Conditioner
Cosmetics	Yes	No	179.036	81.8464	91.4304	34.8424	4.38265	0.001		Cosmetics										Cosmetics										Cosmetics	Yes	No	193.131	54.3821	150.208	43.3315	2.69727	0.013		Cosmetics
Daily.Hours.Outdoors										Daily.Hours.Outdoors										Daily.Hours.Outdoors										Daily.Hours.Outdoors	4.6.Hours	Less.Than.1.Hour	276.1	66.4	161.255	45.3681	3.09766	0.048		Daily.Hours.Outdoors
Dairy.Allergy										Dairy.Allergy										Dairy.Allergy										Dairy.Allergy										Dairy.Allergy
Deodorant										Deodorant										Deodorant										Deodorant										Deodorant
Diet										Diet										Diet										Diet										Diet
Dog.Allergy										Dog.Allergy										Dog.Allergy										Dog.Allergy										Dog.Allergy
Dominant.Hand										Dominant.Hand										Dominant.Hand										Dominant.Hand										Dominant.Hand	Right	Left	233.545	85.2618	326.417	49.1384	-2.5154	0.014
Dry.knuckles.in.winter										Dry.knuckles.in.winter										Dry.knuckles.in.winter										Dry.knuckles.in.winter										Dry.knuckles.in.winter
Dust.Allergy										Dust.Allergy										Dust.Allergy										Dust.Allergy	Yes	No	219.25	81.8317	161.614	44.5108	2.1522	0.041		Dust.Allergy
Eczema										Eczema										Eczema										Eczema										Eczema
Excess.Sweat										Excess.Sweat										Excess.Sweat										Excess.Sweat										Excess.Sweat
Exercise.Frequency.Per.Week										Exercise.Frequency.Per.Week										Exercise.Frequency.Per.Week										Exercise.Frequency.Per.Week										Exercise.Frequency.Per.Week
Exfoliants										Exfoliants										Exfoliants										Exfoliants										Exfoliants
Facial.Cleansers	Yes	No	172.631	79.3308	87.9667	32.8836	4.29678	0.001		Facial.Cleansers										Facial.Cleansers										Facial.Cleansers	Yes	No	196	51.5933	143.959	40.0812	3.4982	0.002		Facial.Cleansers
Fish										Fish										Fish										Fish										Fish
Flaky.Skin										Flaky.Skin										Flaky.Skin										Flaky.Skin										Flaky.Skin	Yes	No	367.575	13.0143	234.185	81.4728	3.17983	0.002
Gender	Male	Female	83.0895	30.9815	168.372	75.6569	-4.40487	0.001		Gender										Gender										Gender	Male	Female	140.765	36.7663	193.99	52.2992	-3.62904	0.005		Gender
Hair.Loss										Hair.Loss										Hair.Loss										Hair.Loss										Hair.Loss
Hand.Sanitizer										Hand.Sanitizer										Hand.Sanitizer										Hand.Sanitizer										Hand.Sanitizer
I5.Index.ID										I5.Index.ID										I5.Index.ID										I5.Index.ID										I5.Index.ID
I7.Index.ID										I7.Index.ID										I7.Index.ID										I7.Index.ID										I7.Index.ID
index										index										index										index										index
index2										index2										index2										index2										index2
Itchy.Skin										Itchy.Skin										Itchy.Skin										Itchy.Skin										Itchy.Skin	Yes	No	342.25	46.5925	222.772	77.9763	4.02165	0.001
Last.Shower										Last.Shower										Last.Shower										Last.Shower										Last.Shower
Latex.Allergy										Latex.Allergy										Latex.Allergy										Latex.Allergy										Latex.Allergy
Moisturizer	Yes	No	164.171	80.6464	90.925	37.8361	3.52079	0.002		Moisturizer										Moisturizer										Moisturizer	Yes	No	185.295	52.8613	149.46	45.4646	2.2403	0.031		Moisturizer
Month.Sampled										Month.Sampled										Month.Sampled										Month.Sampled										Month.Sampled
Number.In.Household										Number.In.Household										Number.In.Household										Number.In.Household										Number.In.Household	3	2	367.575	13.0143	203.967	90.3761	3.41533	0.018
																																									3	4	367.575	13.0143	246.1	51.8285	4.38021	0.006
Number.Of.Allergies										Number.Of.Allergies										Number.Of.Allergies										Number.Of.Allergies										Number.Of.Allergies
Number.Of.Cats										Number.Of.Cats										Number.Of.Cats										Number.Of.Cats										Number.Of.Cats
Number.Of.Dogs										Number.Of.Dogs										Number.Of.Dogs										Number.Of.Dogs										Number.Of.Dogs	1	0	297.273	65.4004	228.015	87.5033	2.29616	0.031
Number.Of.Skin.Products										Number.Of.Skin.Products										Number.Of.Skin.Products										Number.Of.Skin.Products										Number.Of.Skin.Products
Number.Pets										Number.Pets										Number.Pets										Number.Pets										Number.Pets
Number.Skin.Conditions										Number.Skin.Conditions										Number.Skin.Conditions										Number.Skin.Conditions										Number.Skin.Conditions
Participant.number										Participant.number										Participant.number										Participant.number										Participant.number
Partner.Number										Partner.Number										Partner.Number										Partner.Number										Partner.Number
Perfume										Perfume										Perfume										Perfume										Perfume
Pets.In.Household										Pets.In.Household										Pets.In.Household										Pets.In.Household										Pets.In.Household
Pollen.Allergy										Pollen.Allergy										Pollen.Allergy										Pollen.Allergy										Pollen.Allergy
Racial.Heritage										Racial.Heritage										Racial.Heritage										Racial.Heritage	Caucasian	East.Asian	163.753	45.1402	276.1	66.4	-3.23686	0.018		Racial.Heritage	Asian	Caucasian	378.45	8.35	234.185	81.4728	2.4308	0.06
																																									Caucasian	East.Asian	234.185	81.4728	356.7	5.7	-2.06467	0.09
Sample.Name										Sample.Name										Sample.Name										Sample.Name										Sample.Name
Sample.Plate										Sample.Plate										Sample.Plate										Sample.Plate										Sample.Plate
Sample.Well										Sample.Well										Sample.Well										Sample.Well										Sample.Well
Sensitive.Skin	Yes	No	158.057	79.5387	104.2	56.9834	2.32634	0.024		Sensitive.Skin	Yes	No	186.225	44.5315	133.991	50.3582	2.21567	0.046		Sensitive.Skin										Sensitive.Skin										Sensitive.Skin
Shampoo										Shampoo										Shampoo	Yes	No	102.213	38.2677	170.65	78.226	-2.37302	0.035		Shampoo										Shampoo
Shaving.Cream										Shaving.Cream										Shaving.Cream										Shaving.Cream										Shaving.Cream	Yes	No	185.958	68.8988	278.676	79.1294	-3.38031	0.003
Skin.Product.Range	High	Medium	207.689	69.8971	104.958	52.1774	4.18463	0.003		Skin.Product.Range										Skin.Product.Range										Skin.Product.Range	High	Medium	214.07	52.3183	152.23	40.869	3.42713	0.009		Skin.Product.Range
	High	Low	207.689	69.8971	82.8889	29.2039	4.65974	0.003																							High	Low	214.07	52.3183	150.98	44.9568	2.74382	0.039
Skin.Type	Combination	Normal	183.463	50.7261	98.5952	45.8269	4.17319	0.012		Skin.Type										Skin.Type										Skin.Type	Combination	Normal	209.18	62.0675	156.941	40.0778	2.76049	0.036		Skin.Type	Oily	Normal	330.333	68.4415	213.79	83.8079	2.9874	0.018
	Oily	Combination	85.9333	34.1676	183.463	50.7261	-3.76625	0.012
Soap										Soap										Soap										Soap										Soap
Strawberry.Allergy										Strawberry.Allergy										Strawberry.Allergy										Strawberry.Allergy										Strawberry.Allergy
Sunscreen	Yes	No	156.31	76.284	82.9313	32.9732	3.50129	0.001		Sunscreen	Yes	No	181.218	58.0829	121.287	18.2062	2.6669	0.019		Sunscreen										Sunscreen	Yes	No	187.117	50.2048	137.769	40.4643	3.20119	0.002		Sunscreen
Toner										Toner										Toner										Toner	Yes	No	234.4	65.1799	159.931	45.0648	2.90168	0.01		Toner
Unidentified.Allergy.In.Summer										Unidentified.Allergy.In.Summer										Unidentified.Allergy.In.Summer										Unidentified.Allergy.In.Summer										Unidentified.Allergy.In.Summer	Yes	No	169.3	27.3536	260.997	87.1603	-2.27058	0.037
Wear.Glasses										Wear.Glasses										Wear.Glasses										Wear.Glasses	Yes	No	150.87	44.92	183.885	54.2274	-2.0437	0.045		Wear.Glasses
Wheat.Allergy										Wheat.Allergy										Wheat.Allergy										Wheat.Allergy										Wheat.Allergy	Yes	No	363.4	55.7	242.046	84.3693	1.95423	0.044
Years.Cohabiting										Years.Cohabiting										Years.Cohabiting										Years.Cohabiting										Years.Cohabiting
[truncated: 45 more columns]

## Sheet: Closest Match Distance Summary
Raw counts		Bray Curtis				Unweighted UniFrac				Weighted UniFrac
Body Location	Self	Partner	Other		Self	Partner	Other		Self	Partner	Other
Armpit	21	2	14		8	2	27		20	0	17
Back	0	2	17		0	3	16		0	2	17
Navel	0	4	16		0	4	16		0	0	20
Foot	24	5	8		15	8	14		12	2	23
Eyelid	31	0	9		18	4	18		22	0	18
Thigh	35	0	4		28	0	11		29	1	9
Nostril	28	0	12		24	4	12		21	2	17
Nose	28	0	12		26	1	13		20	1	19
Hand	21	2	16		18	3	18		17	1	19
Torso	0	4	15		0	5	14		0	1	18
Closest Non-Self		Bray Curtis				Unweighted UniFrac				Weighted UniFrac
Body Location		Partner	Other			Partner	Other			Partner	Other
Armpit		4	33			2	35			0	37
Back		2	17			3	16			2	17
Navel		4	16			4	16			0	20
Foot		13	24			16	21			6	31
Eyelid		7	33			8	32			5	35
Thigh		0	39			4	35			1	38
Nostril		1	39			7	33			3	37
Nose		0	40			2	38			2	38
Hand		6	33			9	30			3	36
Torso		4	15			5	14			1	18
Same table organized by %
		Bray Curtis				Unweighted UniFrac				Weighted UniFrac
Body Location	Self	Partner	Other		Self	Partner	Other		Self	Partner	Other
Armpit	56.7568	5.40541	37.8378		21.6216	5.40541	72.973		54.0541	0	45.9459
Back	0	10.5263	89.4737		0	15.7895	84.2105		0	10.5263	89.4737
Navel	0	20	80		0	20	80		0	0	100
Foot	64.8649	13.5135	21.6216		40.5405	21.6216	37.8378		32.4324	5.40541	62.1622
Eyelid	77.5	0	22.5		45	10	45		55	0	45
Thigh	89.7436	0	10.2564		71.7949	0	28.2051		74.359	2.5641	23.0769
Nostril	70	0	30		60	10	30		52.5	5	42.5
Nose	70	0	30		65	2.5	32.5		50	2.5	47.5
Hand	53.8462	5.12821	41.0256		46.1538	7.69231	46.1538		43.5897	2.5641	48.7179
Torso	0	21.0526	78.9474		0	26.3158	73.6842		0	5.26316	94.7368
Closest Non-Self		Bray Curtis				Unweighted UniFrac				Weighted UniFrac
Body Location		Partner	Other			Partner	Other			Partner	Other
Armpit		10.8108	89.1892			5.40541	94.5946			0	100
Back		10.5263	89.4737			15.7895	84.2105			10.5263	89.4737
Navel		20	80			20	80			0	100
Foot		35.1351	64.8649			43.2432	56.7568			16.2162	83.7838
Eyelid		17.5	82.5			20	80			12.5	87.5
Thigh		0	100			10.2564	89.7436			2.5641	97.4359
Nostril		2.5	97.5			17.5	82.5			7.5	92.5
Nose		0	100			5	95			5	95
Hand		15.3846	84.6154			23.0769	76.9231			7.69231	92.3077
Torso		21.0526	78.9474			26.3158	73.6842			5.26316	94.7368
99% Threshold
Raw counts		Bray Curtis						99% Bray Curtis
Body Location	Self	Partner	Other				Self	Partner	Other
Armpit	21	2	14				25	0	12
Back	0	2	17					2	17
Navel	0	4	16					3	17
Foot	24	5	8				26	4	7
Eyelid	31	0	9				35	1	4
Thigh	35	0	4				36	0	3
Nostril	28	0	12				34	0	6
Nose	28	0	12				34	0	6
Hand	21	2	16				23	1	15
Torso	0	4	15					5	14
Closest Non-Self		Bray Curtis						99% Bray Curtis
Body Location		Partner	Other	Total	%			Partner	Other
Armpit		4	33	37	10.8108			1	36
Back		2	17	19	10.5263			2	17
Navel		4	16	20	20			3	17
Foot		13	24	37	35.1351			16	21
Eyelid		7	33	40	17.5			9	31
Thigh		0	39	39	0			2	37
Nostril		1	39	40	2.5			4	36
Nose		0	40	40	0			0	40
Hand		6	33	39	15.3846			8	31
Torso		4	15	19	21.0526			5	14
Same table organized by %
		Bray Curtis
Body Location	Self	Partner	Other									Self	Partner	Other
Armpit	56.7568	5.40541	37.8378				67.5676	0	32.4324		p value	0.00269651	0.462943	0.0254989
Back		10.5263	89.4737					10.5263	89.4737
Navel		20	80					15	85
Foot	64.8649	13.5135	21.6216				70.2703	10.8108	18.9189
Eyelid	77.5	0	22.5				87.5	2.5	10
Thigh	89.7436	0	10.2564				92.3077	0	7.69231
Nostril	70	0	30				85	0	15
Nose	70	0	30				85	0	15
Hand	53.8462	5.12821	41.0256				58.9744	2.5641	38.4615
Torso		21.0526	78.9474					26.3158	73.6842
	68.9588	7.56261	44.1663				78.0886	6.7717	38.5663
Closest Non-Self		Bray Curtis						99% Bray Curtis
Body Location		Partner	Other					Partner	Other
Armpit		10.8108	89.1892					2.7027	97.2973				0.879909	0.879909
Back		10.5263	89.4737					10.5263	89.4737
Navel		20	80					15	85
Foot		35.1351	64.8649					43.2432	56.7568
Eyelid		17.5	82.5					22.5	77.5
Thigh		0	100					5.12821	94.8718
Nostril		2.5	97.5					10	90
Nose		0	100					0	100
Hand		15.3846	84.6154					20.5128	79.4872
Torso		21.0526	78.9474					26.3158	73.6842
		13.291	86.709					15.5929	84.4071
								Non-same gender
Closest Non-Self		Bray Curtis						99% Bray Curtis
Body Location		Partner	Other					Partner	Other
Armpit		5	32	37				5	32	37
Back		2	17	19				3	16	19
Navel		2	18	20				3	17	20
Foot		14	23	37				17	20	37
Eyelid		10	30	40				11	29	40
Thigh		12	27	39				10	29	39
Nostril		5	35	40				9	31	40
Nose		1	39	40				0	40	40
Hand		11	28	39				11	28	39
Torso		6	13	19				7	12	19
Closest Non-Self		Bray Curtis						99% Bray Curtis
Body Location		Partner	Other					Partner	Other				Partner	Other
Armpit		13.5135	86.4865	100				13.5135	86.4865	100		p value	0.0906244	0.0906244
Back		10.5263	89.4737	100				15.7895	84.2105	100
Navel		10	90	100				15	85	100
Foot		37.8378	62.1622	100				45.9459	54.0541	100
Eyelid		25	75	100				27.5	72.5	100
Thigh		30.7692	69.2308	100				25.641	74.359	100
Nostril		12.5	87.5	100				22.5	77.5	100
Nose		2.5	97.5	100				0	100	100
Hand		28.2051	71.7949	100				28.2051	71.7949	100
Torso		31.5789	68.4211	100				36.8421	63.1579	100
		20.2431	79.7569					23.0937	76.9063
