# Supplementary material for: The Skin Microbiome of Cohabiting Couples
Source: mSystems. 2017 Jul 20;2(4):e00043-17. doi: 10.1128/mSystems.00043-17 (PMC5527301; doi:10.1128/mSystems.00043-17)
Supplement: TABLE S2 [file sys004172121st7.xlsx]

## Sheet: Armpit
otu_id	Sex	indicator_value	p_value	Male samples:	H01.A.07	H01.A.08	H02.B.07	H02.B.08	H03.A.07	H03.A.08	H04.A.07	H04.A.08	H05.B.07	H05.B.08	H06.A.07	H06.A.08	H07.B.07	H07.B.08	H08.A.07	H08.A.08	H09.A.07	H09.A.08	H10.B.07	Average	Median		Female samples:	H01.B.07	H01.B.08	H02.A.07	H02.A.08	H03.B.08	H04.B.07	H04.B.08	H05.A.07	H05.A.08	H06.B.07	H06.B.08	H07.A.08	H08.B.07	H08.B.08	H09.B.07	H09.B.08	H10.A.07	H10.A.08	Average	Median	Consensus Lineage
X14	Female	0.8447	0.007		5	3	2	1	1	1	0	3	64	57	0	0	6	7	1	5	0	3	0	8.36842	2			15	20	477	139	23	36	7	62	78	2	2	343	2	0	29	11	23	6	70.8333	21.5	k__Bacteria; p__Actinobacteria; c__Actinobacteria; o__Actinomycetales; f__Micrococcaceae; g__Micrococcus; s__
X13	Female	0.8238	0.001		17	31	0	0	85	19	2	3	40	29	6	18	1	1	8	5	0	15	66	18.2105	8			110	289	66	58	376	251	146	95	135	52	174	230	21	0	65	25	20	126	124.389	102.5	k__Bacteria; p__Firmicutes; c__Bacilli; o__Lactobacillales; f__Streptococcaceae; g__Streptococcus
X95	Female	0.8092	0.022		1	4	0	2	78	48	1	8	6	10	0	15	1	0	0	1	0	4	3	9.57895	2			24	50	39	16	13	27	13	496	313	7	3	5	1	0	2	5	8	10	57.3333	11.5	k__Bacteria; p__Actinobacteria; c__Actinobacteria; o__Actinomycetales; f__Propionibacteriaceae; g__Propionibacterium; s__acnes
X61	Female	0.786	0.011		129	1	0	0	1	3	0	0	6	6	0	6	0	0	2	12	0	0	66	12.2105	1			1	2	75	1176	24	47	199	30	3	12	9	12	0	0	8	1	60	20	93.2778	12	k__Bacteria; p__Proteobacteria; c__Gammaproteobacteria; o__Enterobacteriales; f__Enterobacteriaceae; g__Trabulsiella; s__
X16	Female	0.7627	0.002		0	0	0	0	0	0	0	13	0	7	0	3	0	1	0	0	0	4	8	1.89474	0			1	1	218	873	63	93	42	1	2	0	1	401	0	1	0	14	12	0	95.7222	1.5	k__Bacteria; p__Proteobacteria; c__Alphaproteobacteria; o__Rhodobacterales; f__Rhodobacteraceae; g__Paracoccus
X36	Female	0.7495	0.004		9	11	0	0	36	6	0	0	5	8	0	1	1	0	5	0	0	8	4	4.94737	1			7	38	4	0	73	3	20	119	61	28	29	13	3	0	5	3	8	65	26.6111	10.5	k__Bacteria; p__Proteobacteria; c__Gammaproteobacteria; o__Pasteurellales; f__Pasteurellaceae; g__Haemophilus; s__parainfluenzae
X45	Female	0.7283	0.001		0	0	0	0	5	0	0	0	3	6	0	3	0	1	0	0	1	0	0	1	0			6	47	0	6	21	14	23	0	83	3	20	22	4	0	7	2	7	0	14.7222	6.5	k__Bacteria; p__Firmicutes; c__Bacilli; o__Gemellales; f__Gemellaceae; g__; s__
X296	Female	0.7282	0.004		0	1	0	0	8	0	0	1	3	4	1	1	0	0	1	0	0	1	0	1.10526	0			32	38	1	0	70	1	8	33	38	5	12	36	0	0	11	2	0	5	16.2222	6.5	k__Bacteria; p__Firmicutes; c__Bacilli; o__Lactobacillales; f__Streptococcaceae; g__Streptococcus; s__
X21	Female	0.7125	0.05		208	4	0	0	3	6	0	0	17	2	0	7	0	0	2	51	0	7	38	18.1579	2			14	6	51	599	55	60	23	83	39	11	10	19	1	1	2	4	26	0	55.7778	16.5	k__Bacteria; p__Proteobacteria; c__Gammaproteobacteria; o__Pseudomonadales; f__Moraxellaceae; g__Acinetobacter; s__
X25	Female	0.7062	0.005		2	2	0	0	20	0	0	0	5	4	1	5	1	0	0	0	0	0	25	3.42105	0			2	25	148	59	68	32	42	0	15	0	40	159	0	0	2	4	7	5	33.7778	11	k__Bacteria; p__Proteobacteria; c__Gammaproteobacteria; o__Pseudomonadales; f__Moraxellaceae; g__Enhydrobacter; s__
X76	Female	0.7057	0.002		0	8	0	2	1	0	0	0	2	7	0	1	0	0	1	2	0	2	12	2	1			11	16	13	7	5	34	0	7	22	1	14	23	0	0	12	2	3	29	11.0556	9	k__Bacteria; p__Actinobacteria; c__Actinobacteria; o__Actinomycetales; f__Actinomycetaceae; g__Actinomyces; s__
X7	Male	0.7813	0.004		212	226	13	164	1	1	0	360	8	24	624	257	102	44	60	20	105	0	128	123.632	60			12	7	19	14	0	14	0	20	50	10	2	130	2	3	0	22	0	18	17.9444	11	k__Bacteria; p__Firmicutes; c__Clostridia; o__Clostridiales; f__[Tissierellaceae]; g__Finegoldia; s__

## Sheet: Back
otu_id	Sex	indicator_value	p_value	Male samples:	H01.A.10	H02.B.10	H03.A.10	H04.A.10	H05.B.10	H06.A.10	H07.B.10	H08.A.10	H09.A.10	H10.B.10	Average	Median		Female samples:	H01.B.10	H02.A.10	H04.B.10	H05.A.10	H06.B.10	H07.A.10	H08.B.10	H09.B.10	H10.A.10	Average	Median	Consensus Lineage
X21	Female	0.9694	0.002		0	6	0	1	1	0	6	2	2	0	1.8	1			3	51	6	330	6	14	49	51	4	57.1111	14	k__Bacteria; p__Firmicutes; c__Bacilli; o__Lactobacillales; f__Lactobacillaceae; g__Lactobacillus; s__iners
X44	Female	0.888	0.003		4	1	2	2	7	0	2	8	0	4	3	2			27	19	10	5	2	7	7	116	21	23.7778	10	k__Bacteria; p__Cyanobacteria; c__Chloroplast; o__Streptophyta; f__; g__; s__
X122	Female	0.8675	0.003		2	8	2	1	4	2	9	13	20	4	6.5	4			17	9	38	25	16	124	9	18	127	42.5556	18	k__Bacteria; p__Proteobacteria; c__Gammaproteobacteria; o__Pseudomonadales; f__Moraxellaceae; g__Acinetobacter; s__
X152	Female	0.7976	0.015		1	1	0	4	1	1	7	0	0	0	1.5	1			5	9	10	1	23	2	0	56	12	13.1111	9	k__Bacteria; p__Proteobacteria; c__Alphaproteobacteria; o__Sphingomonadales; f__Sphingomonadaceae; g__Sphingomonas; s__
X56	Female	0.794	0.013		11	3	2	0	0	2	18	13	0	0	4.9	2			1	18	3	1	1	26	30	23	67	18.8889	18	k__Bacteria; p__Firmicutes; c__Clostridia; o__Clostridiales; f__[Tissierellaceae]; g__Anaerococcus; s__
X715	Female	0.7536	0.005		0	0	0	0	0	0	0	0	0	1	0.1	0			0	1	0	1	5	2	7	7	5	3.11111	2	k__Bacteria; p__Proteobacteria; c__Alphaproteobacteria; o__Caulobacterales; f__Caulobacteraceae; g__Caulobacter; s__
X159	Female	0.7259	0.007		0	0	0	1	1	3	0	0	0	0	0.5	0			0	4	13	0	1	12	17	12	4	7	4	k__Bacteria; p__Proteobacteria; c__Gammaproteobacteria; o__Enterobacteriales; f__Enterobacteriaceae; g__Escherichia; s__coli
X1	Male	0.7969	0.029		1414	2293	50	74	93	690	357	1588	535	2234	932.8	612.5			77	155	98	285	188	481	189	364	302	237.667	189	k__Bacteria; p__Firmicutes; c__Bacilli; o__Bacillales; f__Staphylococcaceae; g__Staphylococcus; s__epidermidis
X857	Male	0.7197	0.018		88	125	208	195	407	226	79	96	103	45	157.2	114			181	123	33	77	23	32	30	9	43	61.2222	33	k__Bacteria; p__Actinobacteria; c__Actinobacteria; o__Actinomycetales; f__Propionibacteriaceae; g__Propionibacterium

## Sheet: Navel
otu_id	Sex	indicator_value	p_value	Male samples:	H01.A.11	H02.B.11	H03.A.11	H04.A.11	H05.B.11	H06.A.11	H07.B.11	H08.A.11	H09.A.11	H10.B.11	Average	Median		Female samples:	H01.B.11	H02.A.11	H03.B.11	H04.B.11	H05.A.11	H06.B.11	H07.A.11	H08.B.11	H09.B.11	H10.A.11	Average	Median	Consensus Lineage
X17	Male	0.8159	0.044		36	704	3	32	298	91	56	24	29	21	129.4	34			22	0	13	0	12	0	98	4	20	123	29.2	12.5	k__Bacteria; p__Firmicutes; c__Clostridia; o__Clostridiales; f__[Tissierellaceae]; g__Finegoldia; s__
X85	Male	0.7905	0.028		2	1	1	9	0	1	0	3	482	2	50.1	1.5			1	0	4	0	0	1	0	0	0	0	0.6	0	k__Bacteria; p__Proteobacteria; c__Gammaproteobacteria; o__Pseudomonadales; f__Pseudomonadaceae; g__Pseudomonas

## Sheet: Feet
otu_id	Sex	indicator_value	p_value	Male samples:	H01.A.14	H01.A.15	H02.B.14	H02.B.15	H03.A.14	H03.A.15	H04.A.14	H04.A.15	H05.B.14	H05.B.15	H06.A.14	H06.A.15	H07.B.14	H07.B.15	H08.A.14	H08.A.15	H09.A.14	H09.A.15	H09.B.14	H10.B.15	Average	Median		Female samples:	H01.B.14	H02.A.14	H02.A.15	H03.B.14	H04.B.14	H04.B.15	H05.A.14	H05.A.15	H06.B.14	H06.B.15	H07.A.14	H07.A.15	H08.B.14	H08.B.15	H09.B.15	H10.A.14	H10.A.15	Average	Median	Consensus Lineage
X265	Female	0.8509	0.007		1	3	0	0	1	5	5	14	1	8	0	2	0	0	0	5	2	0	4	0	2.55	1			73	1	168	1	7	7	7	1	5	4	4	4	0	1	106	4	8	23.5882	4	k__Bacteria; p__Cyanobacteria; c__Chloroplast; o__Streptophyta; f__; g__; s__
X1921	Female	0.709	0.045		1	2	57	36	2	0	44	11	3	5	19	11	0	0	0	3	18	18	4	29	13.15	4.5			85	48	281	3	20	7	83	119	5	13	2	38	0	1	11	6	13	43.2353	13	k__Bacteria; p__Proteobacteria; c__Gammaproteobacteria; o__Pseudomonadales; f__Moraxellaceae; g__Acinetobacter; s__johnsonii
X1215	Male	0.7297	0.017		1264	359	75	89	1071	1382	133	81	53	75	152	561	1610	1407	225	251	157	510	226	90	488.55	225.5			207	83	50	216	237	268	43	32	511	337	224	185	256	167	175	37	96	183.765	185	k__Bacteria; p__Firmicutes; c__Bacilli; o__Bacillales; f__Staphylococcaceae; g__Staphylococcus

## Sheet: Eyelid
otu_id	Sex	indicator_value	p_value	Male samples:	H01.A.01	H01.A.02	H02.B.01	H02.B.02	H03.A.01	H03.A.02	H04.A.01	H04.A.02	H05.B.01	H05.B.02	H06.A.01	H06.A.02	H07.B.01	H07.B.02	H08.A.01	H08.A.02	H09.A.01	H09.A.02	H10.B.01	H10.B.02	Average	Median		Female samples:	H01.B.01	H01.B.02	H02.A.01	H02.A.02	H03.B.01	H03.B.02	H04.B.01	H04.B.02	H05.A.01	H05.A.02	H06.B.01	H06.B.02	H07.A.01	H07.A.02	H08.B.01	H08.B.02	H09.B.01	H09.B.02	H10.A.01	H10.A.02	Average
X13	Female	0.836	0.016		59	41	11	9	13	8	8	23	0	0	10	5	2	1	27	35	0	2	0	0	12.7	8			15	21	12	1	196	1278	9	2	7	15	74	8	3	66	63	71	18	3	0	1	93.15
X33	Female	0.7958	0.003		1	0	0	6	0	1	5	0	1	4	0	1	0	0	3	2	0	0	10	20	2.7	1			1	415	8	6	26	79	13	4	48	22	79	11	6	0	18	34	0	0	17	6	39.65
X68	Female	0.7683	0.001		0	0	3	0	0	0	0	0	1	0	0	1	0	0	0	1	0	0	2	0	0.4	0			3	2	1	0	14	14	18	18	2	2	20	51	2	31	0	0	1	0	5	10	9.7
X45	Female	0.7265	0.003		0	0	4	0	0	0	0	1	0	2	0	0	2	0	1	3	0	0	6	15	1.7	0			19	61	3	14	11	13	2	1	23	0	12	2	5	1	1	1	0	0	19	12	10
X1423	Female	0.7	0.033		0	0	6	5	0	0	0	1	1	5	1	2	7	5	6	0	0	0	24	33	4.8	1			1	17	3	3	18	5	0	1	13	1	9	28	16	8	144	175	2	4	0	0	22.4
X2	Male	0.7735	0.002		1493	2178	306	275	473	604	500	423	1379	2338	1642	2641	1265	1067	314	197	3	10	139	266	875.65	486.5			246	253	620	502	213	52	112	35	90	65	260	331	407	324	244	288	422	197	249	217	256.35
X1424	Male	0.7347	0.002		59	58	10	8	13	21	10	19	63	58	30	53	32	31	12	8	2	0	8	17	25.6	18			8	11	14	9	2	0	7	1	5	1	7	13	7	9	6	14	11	9	9	7	7.5
X4	Male	0.7202	0.044		53	66	665	569	1800	2031	1441	1761	455	333	342	193	161	251	442	312	64	62	24	21	552.3	322.5			118	55	286	221	82	74	100	37	137	238	1266	489	401	285	104	91	10	21	208	69	214.6
[truncated: 2 more columns]

## Sheet: Thigh
otu_id	Sex	indicator_value	p_value	Male samples:	H01.A.12	H01.A.13	H02.B.12	H02.B.13	H03.A.12	H03.A.13	H04.A.12	H04.A.13	H05.B.12	H05.B.13	H06.A.12	H06.A.13	H07.B.12	H07.B.13	H08.A.12	H08.A.13	H09.A.12	H09.A.13	H10.B.13	Average	Median		Female samples:	H01.B.12	H01.B.13	H02.A.12	H02.A.13	H03.B.12	H03.B.13	H04.B.12	H04.B.13	H05.A.12	H05.A.13	H06.B.12	H06.B.13	H07.A.12	H07.A.13	H08.B.12	H08.B.13	H09.B.12	H09.B.13	H10.A.12	H10.A.13	Average	Median
X39	Female	0.8747	0.001		1	3	0	8	4	0	6	8	8	4	0	0	0	1	1	0	1	2	6	1.94737	1			24	2	30	14	85	87	33	159	38	22	31	26	1	10	0	1	55	1	3	26	32.4	25
X585	Female	0.8414	0.001		0	0	1	3	0	1	2	0	0	2	1	2	2	2	1	2	0	0	2	8.76316	1			0	12	130	144	5	3	3	0	2	0	238	76	244	403	343	286	25	17	134	101	108.3	50.5
X19	Female	0.8295	0.005		7	6	25	55	11	12	32	36	46	9	7	2	0	12	18	3	6	11	14	106.211	11			11	9	800	25	197	238	104	121	128	148	96	118	12	21	2	0	89	25	50	67	113.05	78
X6	Female	0.7963	0.006		199	313	553	442	102	86	129	161	380	719	47	75	9	50	28	27	48	147	209	103.553	129			4399	2744	242	277	204	290	77	57	241	286	442	594	621	787	44	66	494	1123	782	1557	766.35	366
X4	Female	0.7758	0.005		0	0	14	2	0	0	3	0	4	1	0	4	1	4	7	5	0	2	164	6.89474	2			0	0	381	843	661	138	2	2	1338	1190	1	3	200	275	771	1280	0	0	2	27	355.7	82.5
X49	Female	0.7703	0.001		0	0	2	0	0	2	4	9	5	0	0	0	0	0	0	0	6	23	0	5.02632	0			10	38	32	72	155	64	0	0	8	11	23	4	23	11	1	2	31	31	3	0	25.95	11
X28	Female	0.7455	0.006		1	0	93	9	0	4	3	8	3	0	0	0	0	4	3	4	0	8	0	6.71053	3			3	38	19	19	88	46	6	13	14	29	52	52	140	147	0	3	184	198	0	0	52.55	24
X1158	Female	0.7355	0.016		4	10	28	25	2	0	5	2	7	19	1	2	0	0	1	2	3	1	3	33.0263	2			17	21	6	11	11	13	0	4	4	3	1	11	16	23	1	3	44	66	40	120	20.75	11
X546	Female	0.7263	0.035		115	155	202	360	14	15	12	4	50	104	1	6	1	10	5	12	5	22	47	60	14			177	95	102	77	110	59	9	2	35	72	16	20	194	290	29	34	371	540	416	536	159.2	86
X21	Male	0.9558	0.001		72	80	54	30	13	21	38	17	86	39	86	110	266	193	248	388	53	43	13	102.632	54			0	0	4	5	0	8	0	0	0	2	0	0	4	7	4	1	21	31	1	2	4.5	1.5
X15	Male	0.8886	0.001		75	55	29	4	38	26	0	1	77	13	133	106	60	14	345	381	511	182	0	164.658	55			2	0	0	0	0	0	0	0	2	0	0	0	0	5	0	0	4	2	0	0	0.75	0
X7	Male	0.8833	0.001		249	95	35	51	132	120	4	4	48	19	429	690	88	81	451	528	862	292	29	129.5	95			1	1	1	3	6	0	6	3	0	3	0	0	5	0	302	239	7	7	0	1	29.25	2
X1209	Male	0.8643	0.001		91	70	37	21	12	2	23	5	67	55	83	74	16	31	44	33	20	17	13	22.2105	31			13	6	10	10	3	10	4	1	1	0	11	9	5	4	5	3	2	0	13	8	5.9	5
X779	Male	0.8561	0.001		19	8	1	6	2	4	2	1	2	1	3	3	18	16	4	8	16	14	2	37.8947	4			0	1	0	0	0	0	0	0	0	0	1	0	4	2	4	6	1	1	1	2	1.15	0.5
X32	Male	0.8481	0.001		9	13	39	56	40	15	57	79	49	31	153	36	2	15	371	230	3	11	101	75	39			8	2	42	36	36	4	11	11	4	5	3	2	7	12	4	5	23	14	10	8	12.35	8
X503	Male	0.846	0.001		164	162	53	37	21	23	35	28	112	113	169	170	64	57	82	110	79	34	27	47.7368	64			18	30	28	47	10	25	7	2	7	3	27	8	22	8	5	7	11	5	15	10	14.75	10
X1210	Male	0.8374	0.001		22	14	8	16	8	5	10	6	14	10	7	3	42	16	23	15	35	13	7	16.9737	13			1	0	2	4	2	0	0	1	0	1	0	5	4	6	4	3	7	9	5	2	2.8	2
X790	Male	0.83	0.001		30	34	20	8	8	6	11	6	31	27	35	42	6	19	16	33	12	10	17	16.7895	17			1	17	6	13	2	7	2	2	2	1	7	7	2	1	1	2	1	2	4	0	4	2
X1208	Male	0.8217	0.001		7	4	3	2	4	6	27	24	3	1	15	33	8	8	28	34	30	26	4	1039.61	8			1	0	0	0	0	0	0	0	0	1	0	1	2	0	17	10	6	10	6	7	3.05	0.5
X0	Male	0.8131	0.001		4372	4133	2104	1419	549	581	950	714	3147	3478	4204	4097	591	1466	2153	2216	1050	835	1179	1286.24	1466			634	767	800	974	518	959	178	106	152	84	1096	814	532	379	69	111	222	169	642	291	474.85	448.5
X12	Male	0.7981	0.001		450	277	121	554	238	264	261	219	341	307	116	143	1842	1217	411	527	1240	965	146	275.026	307			20	21	56	85	48	12	6	2	10	2	40	194	263	239	339	248	237	246	291	208	128.35	70.5
X1071	Male	0.7865	0.001		108	84	53	29	7	9	21	15	70	63	89	81	9	19	30	43	27	21	34	26.3947	30			14	33	12	23	12	21	6	2	2	2	22	27	17	5	2	3	2	2	12	13	11.6	12
X576	Male	0.7821	0.001		25	16	7	2	2	1	3	4	15	15	16	28	9	5	10	24	2	4	3	8.05263	7			2	6	2	10	1	3	2	2	0	1	8	5	2	3	0	0	1	1	2	5	2.8	2
X247	Male	0.7799	0.001		4	5	1	11	1	1	3	0	5	3	3	3	11	3	7	27	12	11	4	147	4			0	0	1	0	0	2	0	0	1	0	2	4	1	1	1	0	0	3	2	8	1.3	1
X781	Male	0.7678	0.027		30	62	326	639	29	17	306	346	65	27	12	6	623	994	46	43	848	1047	5	145.868	62			1	1	4	24	4	22	45	6	2	4	0	2	69	29	144	110	656	605	11	3	87.1	8.5
X976	Male	0.7656	0.001		11	5	1	4	0	1	3	1	5	4	1	1	10	1	3	3	9	6	3	5.52632	3			0	0	1	1	0	0	0	0	1	0	0	5	2	0	1	0	0	0	1	6	0.9	0
X762	Male	0.7516	0.001		10	19	6	6	3	1	2	2	10	10	11	7	1	7	10	9	8	14	2	52.5789	7			7	2	6	2	5	5	0	0	1	0	3	10	2	0	0	0	1	0	4	0	2.4	1.5
X53	Male	0.7473	0.036		23	10	35	36	38	61	517	547	18	20	6	12	28	128	5	4	134	222	16	58.7632	28			1	4	5	0	0	0	2	5	4	3	0	0	21	29	10	12	217	166	121	62	33.1	4.5
X1001	Male	0.7372	0.001		2	8	16	18	12	21	25	33	7	11	5	4	53	27	22	23	30	32	24	13.0526	21			0	0	4	4	1	6	2	2	1	0	14	5	9	20	19	14	11	6	9	13	7	5.5
X824	Male	0.731	0.001		3	3	3	14	1	1	2	0	3	2	5	12	5	19	6	6	22	16	0	6.47368	3			0	0	0	0	0	1	1	0	1	0	0	0	1	0	5	7	5	8	0	0	1.45	0
[truncated: 1 more columns]

## Sheet: Nostril
otu_id	Sex	indicator_value	p_value	Male samples:	H01.A.05	H01.A.06	H02.B.05	H02.B.06	H03.A.05	H03.A.06	H04.A.05	H04.A.06	H05.B.05	H05.B.06	H06.A.05	H06.A.06	H07.B.05	H07.B.06	H08.A.05	H08.A.06	H09.A.05	H09.A.06	H10.B.05	H10.B.06	Average	Median		Female samples:	H01.B.05	H01.B.06	H02.A.05	H02.A.06	H03.B.05	H03.B.06	H04.B.05	H04.B.06	H05.A.05	H05.A.06	H06.B.05	H06.B.06	H07.A.05	H07.A.06	H08.B.05	H08.B.06	H09.B.05	H09.B.06	H10.A.05	H10.A.06	Average
X768	Male	0.7397	0.011		1	1	9	42	31	19	110	114	210	98	31	9	0	13	2	7	48	57	1	13	40.8	16			7	0	15	15	0	0	0	4	18	35	7	3	11	22	7	2	4	1	28	53	11.6
[truncated: 2 more columns]

## Sheet: Nose
otu_id	Sex	indicator_value	p_value	Male samples:	H01.A.03	H01.A.04	H02.B.03	H02.B.04	H03.A.03	H03.A.04	H04.A.03	H04.A.04	H05.B.03	H05.B.04	H06.A.03	H06.A.04	H07.B.03	H07.B.04	H08.A.03	H08.A.04	H09.A.03	H09.A.04	H10.B.03	H10.B.04	Average	Median		Female samples:	H01.B.03	H01.B.04	H02.A.03	H02.A.04	H03.B.03	H03.B.04	H04.B.03	H04.B.04	H05.A.03	H05.A.04	H06.B.03	H06.B.04	H07.A.03	H07.A.04	H08.B.03	H08.B.04	H09.B.03	H09.B.04	H10.A.03	H10.A.04	Average
X17	Female	0.8703	0.043		5	64	3	3	10	5	2	2	3	1	1	1	0	0	19	44	7	4	0	0	8.7	3			8	4	9	8	1247	428	41	13	14	10	9	18	8	8	11	6	39	13	7	0	95.05
X16	Female	0.8042	0.042		4	28	6	7	5	8	5	0	12	5	1	2	1	1	63	164	14	24	0	0	17.5	5			8	11	25	3	560	794	27	16	25	39	13	10	80	51	11	0	180	69	7	2	96.55
X122	Female	0.7923	0.002		1	1	0	0	0	0	5	0	1	0	0	0	1	3	0	0	2	1	2	0	0.85	0			3	1	2	3	1	4	8	10	2	1	1	4	11	45	1	0	5	15	8	0	6.25
X24	Female	0.7714	0.008		3	10	1	0	25	34	4	1	4	2	1	0	13	5	2	20	0	4	7	7	7.15	4			109	36	36	9	207	153	11	9	26	38	6	6	93	46	5	1	33	34	0	0	42.9
X47	Female	0.7518	0.022		2	12	15	2	6	2	4	0	0	0	0	1	18	8	27	29	7	5	0	0	6.9	3			7	3	1	8	183	194	2	1	6	8	2	2	11	40	3	1	80	148	0	0	35
X28	Female	0.7386	0.002		0	0	2	0	0	0	0	1	0	0	0	0	1	0	0	0	2	1	0	1	0.4	0			1	1	1	2	1	4	0	3	2	0	3	0	3	1	0	0	10	13	1	473	25.95
X63	Female	0.7292	0.005		0	1	1	2	5	0	0	0	5	5	0	0	1	4	0	3	3	3	3	7	2.15	1.5			7	9	3	3	2	4	2	6	3	13	2	20	4	51	0	1	2	2	5	3	7.1
X10	Female	0.7003	0.048		29	167	0	0	0	8	8	0	0	2	0	0	1	0	7	14	1	0	0	8	12.25	0.5			363	1162	3	1	3	3	141	15	9	3	4	0	8	2	0	0	1	1	2	0	86.05
X1	Male	0.8082	0.001		78	63	2222	2832	3473	3449	4189	4023	3174	2695	2472	1311	3864	2762	182	276	2099	1179	65	27	2021.75	2347			1725	618	185	100	65	50	154	131	191	969	833	101	313	303	739	1148	28	13	1602	329	479.85
X616	Male	0.7464	0.001		5	3	71	89	168	201	168	147	142	139	118	71	144	121	7	18	85	41	3	0	87.05	87			71	21	9	3	0	2	12	3	7	46	27	1	10	19	38	72	1	1	114	18	23.75
X1052	Male	0.7182	0.015		2	0	33	17	288	216	44	70	115	98	150	71	27	34	20	20	15	7	5	1	61.65	30			18	8	6	6	3	0	9	0	7	15	48	11	25	28	53	50	0	0	94	17	19.9
X2	Male	0.7141	0.001		1341	1746	1028	1144	1376	1869	1083	312	2027	1818	2520	3149	1976	1917	712	966	1858	2381	333	317	1493.65	1561			469	951	1070	486	379	342	119	129	404	620	390	243	1186	699	296	182	1952	996	590	459	598.1
X868	Male	0.7036	0.001		73	86	45	66	62	86	37	17	78	81	121	153	82	97	34	36	78	116	25	18	69.55	75.5			22	52	47	19	15	17	9	11	23	41	25	13	47	35	11	9	77	54	34	25	29.3
[truncated: 2 more columns]

## Sheet: Hand
otu_id	Sex	indicator_value	p_value	Male samples:	H01.A.16	H01.A.17	H02.B.16	H02.B.17	H03.A.16	H03.A.17	H04.A.17	H05.B.16	H05.B.17	H06.A.16	H06.A.17	H07.B.16	H07.B.17	H08.A.16	H08.A.17	H09.A.16	H09.A.17	H10.B.16	H10.B.17	Average	Median		Female samples:	H01.B.16	H01.B.17	H02.A.16	H02.A.17	H03.B.16	H03.B.17	H04.B.16	H04.B.17	H05.A.16	H05.A.17	H06.B.16	H06.B.17	H07.A.16	H07.A.17	H08.B.16	H08.B.17	H09.B.16	H09.B.17	H10.A.16	H10.A.17	Average	Median
X1	Male	0.8558	0.001		36	24	2043	72	1266	855	941	327	153	418	293	162	231	511	306	702	1085	22	5	497.474	306			28	11	86	105	147	37	180	166	346	114	32	12	78	40	67	24	3	58	51	92	83.85	62.5
X1734	Male	0.8466	0.001		5	8	2	1	6	13	12	7	6	8	5	23	35	10	4	20	6	18	5	10.2105	7			0	1	0	4	4	0	8	2	2	2	0	0	2	1	0	0	0	3	6	2	1.85	1.5
X507	Male	0.8177	0.005		3	16	13	63	14	5	33	23	53	3	48	125	65	31	16	32	42	533	28	60.3158	31			0	1	23	10	10	5	0	8	13	8	4	0	2	10	30	7	0	32	72	34	13.45	8
X4	Male	0.8177	0.001		167	172	97	189	77	548	651	283	211	434	463	1021	930	105	113	771	140	801	22	378.684	211			37	48	117	98	147	22	106	192	85	68	20	27	113	89	59	24	3	42	300	91	84.4	76.5
X12	Male	0.7416	0.016		10	26	79	96	8	411	39	8	48	27	72	37	32	17	46	14	7	183	15	61.8421	32			4	4	65	47	67	8	52	7	25	29	28	0	26	5	33	10	0	16	5	0	21.55	13
X1683	Male	0.7218	0.024		0	4	3	8	4	2	8	3	11	0	26	58	30	5	2	6	4	55	1	12.1053	4			0	0	3	6	6	2	0	1	1	2	2	0	2	3	3	5	0	3	18	1	2.9	2
[truncated: 1 more columns]

## Sheet: Torso
otu_id	Sex	indicator_value	p_value	Male samples:	H01.A.09	H02.B.09	H03.A.09	H04.A.09	H05.B.09	H06.A.09	H07.B.09	H08.A.09	H09.A.09	H10.B.09	Average	Median		Female samples:	H01.B.09	H02.A.09	H03.B.09	H04.B.09	H05.A.09	H06.B.09	H07.A.09	H08.B.09	H09.B.09	Average	Median	Consensus Lineage
X615	Female	0.8188	0.034		4	35	0	41	26	8	25	17	37	50	24.3	25.5			2	228	36	4	3	143	67	395	110	109.778	67	k__Bacteria; p__Actinobacteria; c__Actinobacteria; o__Actinomycetales; f__Corynebacteriaceae; g__Corynebacterium; s__
X16	Female	0.7614	0.023		14	9	2	5	8	9	21	84	70	11	23.3	10			46	21	205	62	117	65	31	38	84	74.3333	62	k__Bacteria; p__Proteobacteria; c__Gammaproteobacteria; o__Pasteurellales; f__Pasteurellaceae; g__Haemophilus; s__parainfluenzae
X777	Female	0.7372	0.011		2	1	0	1	0	0	0	1	3	0	0.8	0.5			5	0	2	1	6	5	7	1	8	3.88889	5	k__Bacteria; p__Firmicutes; c__Clostridia; o__Clostridiales; f__Veillonellaceae; g__Veillonella; s__dispar
X81	Female	0.7136	0.023		0	3	0	1	1	0	4	6	0	0	1.5	0.5			7	0	36	7	54	7	14	0	25	16.6667	7	k__Bacteria; p__Fusobacteria; c__Fusobacteriia; o__Fusobacteriales; f__Fusobacteriaceae; g__Fusobacterium; s__
X1311	Male	0.7733	0.012		257	34	91	115	9	34	67	201	24	127	95.9	79			94	18	15	19	22	31	28	14	12	28.1111	19	k__Bacteria
X13	Male	0.7308	0.044		32	60	3	10	2	11	15	18	7	23	18.1	13			16	18	2	11	5	0	3	3	2	6.66667	3	k__Bacteria; p__Actinobacteria; c__Actinobacteria; o__Actinomycetales; f__Propionibacteriaceae; g__Propionibacterium; s__granulosum
X1215	Male	0.72	0.014		15	8	8	4	2	4	11	13	2	13	8	8			8	2	0	8	8	0	1	1	0	3.11111	1	k__Bacteria; p__Actinobacteria; c__Actinobacteria; o__Actinomycetales; f__Propionibacteriaceae; g__Propionibacterium; s__
X0	Male	0.7178	0.017		3210	850	1594	2889	337	831	1949	2427	597	3264	1794.8	1771.5			2726	496	305	718	668	505	512	156	265	705.667	505	k__Bacteria; p__Actinobacteria; c__Actinobacteria; o__Actinomycetales; f__Propionibacteriaceae; g__Propionibacterium; s__acnes
X679	Male	0.7057	0.028		124	38	58	111	9	48	70	86	25	137	70.6	64			93	23	9	34	42	23	24	6	11	29.4444	23	k__Bacteria
