# Supplementary material for: The Skin Microbiome of Cohabiting Couples
Source: mSystems. 2017 Jul 20;2(4):e00043-17. doi: 10.1128/mSystems.00043-17 (PMC5527301; doi:10.1128/mSystems.00043-17)
Supplement: TABLE S4 [file sys004172121st9.xlsx]

## Sheet: Armpit
otu_id	Partner number	indicator_value	p_value	H01.A.07	H01.A.08	H01.B.07	H01.B.08	H02.A.07	H02.A.08	H02.B.07	H02.B.08	H03.A.07	H03.A.08	H03.B.08	H04.A.07	H04.A.08	H04.B.07	H04.B.08	H05.A.07	H05.A.08	H05.B.07	H05.B.08	H06.A.07	H06.A.08	H06.B.07	H06.B.08	H07.A.08	H07.B.07	H07.B.08	H08.A.07	H08.A.08	H08.B.07	H08.B.08	H09.A.07	H09.A.08	H09.B.07	H09.B.08	H10.A.07	H10.A.08	H10.B.07	Median	Average	Consensus Lineage
X174	3	0.9595	0.002	0	0	0	0	0	0	0	0	1	21	55	0	0	0	0	0	0	0	0	0	0	0	3	0	0	0	0	0	0	0	0	0	0	0	1	0	0	21	25.6667	k__Bacteria; p__Actinobacteria; c__Actinobacteria; o__Actinomycetales; f__Dermacoccaceae; g__Dermacoccus; s__
X5	4	0.9946	0.001	0	0	7	0	1	5	0	0	0	0	1	5619	4100	35	47	6	3	2	0	0	0	0	3	0	1	0	3	1	0	0	0	0	0	0	0	10	5	2073.5	2450.25	k__Bacteria; p__Proteobacteria; c__Gammaproteobacteria; o__Enterobacteriales; f__Enterobacteriaceae; g__Escherichia; s__coli
X50	4	0.9341	0.001	0	0	0	0	0	0	0	0	0	0	0	1	33	126	81	0	0	0	0	0	0	17	0	0	0	0	0	0	0	0	0	0	0	0	0	0	0	57	60.25	k__Bacteria; p__Actinobacteria; c__Actinobacteria; o__Actinomycetales; f__Dietziaceae; g__Dietzia; s__
X261	4	0.75	0.002	0	0	0	0	0	0	0	0	0	0	0	7	7	13	0	0	0	0	0	0	0	0	0	0	0	0	0	0	0	0	0	0	0	0	0	0	0	7	6.75	k__Bacteria; p__Proteobacteria; c__Gammaproteobacteria; o__Enterobacteriales; f__Enterobacteriaceae
X1104	4	0.75	0.005	0	0	0	0	0	0	0	0	0	0	0	0	3	17	7	0	0	0	0	0	0	0	0	0	0	0	0	0	0	0	0	0	0	0	0	0	0	5	6.75	k__Bacteria; p__Firmicutes; c__Bacilli; o__Bacillales; f__Planococcaceae; g__Planomicrobium; s__
X603	4	0.75	0.004	0	0	0	0	0	0	0	0	0	0	0	0	1	2	5	0	0	0	0	0	0	0	0	0	0	0	0	0	0	0	0	0	0	0	0	0	0	1.5	2	k__Bacteria; p__Proteobacteria; c__Gammaproteobacteria; o__Pseudomonadales; f__Moraxellaceae; g__Acinetobacter
X103	4	0.75	0.001	0	0	0	0	0	0	0	0	0	0	0	0	2	53	18	0	0	0	0	0	0	0	0	0	0	0	0	0	0	0	0	0	0	0	0	0	0	10	18.25	k__Bacteria; p__Actinobacteria; c__Actinobacteria; o__Actinomycetales; f__Nocardioidaceae; g__Aeromicrobium; s__
X217	4	0.75	0.006	0	0	0	0	0	0	0	0	0	0	0	0	3	6	19	0	0	0	0	0	0	0	0	0	0	0	0	0	0	0	0	0	0	0	0	0	0	4.5	7	k__Bacteria; p__Actinobacteria; c__Actinobacteria; o__Actinomycetales; f__Bogoriellaceae; g__Georgenia; s__
X350	4	0.7174	0.005	0	0	0	0	0	0	0	0	0	0	0	0	1	19	2	0	0	0	0	0	0	0	0	0	0	0	0	0	0	0	0	0	1	0	0	0	0	1.5	5.5	k__Bacteria; p__Firmicutes; c__Bacilli; o__Bacillales; f__Staphylococcaceae; g__Salinicoccus; s__
X119	4	0.7129	0.003	0	0	0	0	0	0	0	0	0	0	0	0	10	59	27	0	4	0	0	0	0	1	0	0	0	0	0	0	0	0	0	0	0	0	0	0	0	18.5	24	k__Bacteria; p__Proteobacteria; c__Gammaproteobacteria; o__Pseudomonadales; f__Moraxellaceae; g__Psychrobacter; s__
X173	4	0.7075	0.007	0	0	0	0	0	0	0	0	0	0	0	0	1	9	40	0	0	0	0	0	0	3	0	0	0	0	0	0	0	0	0	0	0	0	0	0	0	5	12.5	k__Bacteria; p__Bacteroidetes; c__Sphingobacteriia; o__Sphingobacteriales; f__Sphingobacteriaceae; g__; s__
X707	5	0.75	0.003	0	0	0	0	0	0	0	0	0	0	0	0	0	0	0	1	1	2	0	0	0	0	0	0	0	0	0	0	0	0	0	0	0	0	0	0	0	1	1	k__Bacteria; p__Firmicutes; c__Bacilli; o__Lactobacillales; f__Streptococcaceae; g__Streptococcus; s__
X121	5	0.75	0.005	0	0	0	0	0	0	0	0	0	0	0	0	0	0	0	4	77	5	0	0	0	0	0	0	0	0	0	0	0	0	0	0	0	0	0	0	0	4.5	21.5	k__Bacteria; p__Fusobacteria; c__Fusobacteriia; o__Fusobacteriales; f__Leptotrichiaceae; g__; s__
X230	5	0.7191	0.006	0	0	0	0	0	0	0	0	0	0	0	0	0	0	0	50	40	3	0	0	0	0	0	0	0	0	0	0	0	0	0	0	0	0	0	3	0	21.5	23.25	k__Bacteria; p__Bacteroidetes; c__Flavobacteriia; o__Flavobacteriales; f__[Weeksellaceae]; g__; s__
X1106	7	1	0.002	0	0	0	0	0	0	0	0	0	0	0	0	0	0	0	0	0	0	0	0	0	0	0	1	3	1	0	0	0	0	0	0	0	0	0	0	0	1	1.66667	k__Bacteria
X15	7	0.9623	0.003	0	0	0	0	0	0	0	0	0	0	0	0	0	0	0	0	0	0	0	0	3	0	0	3	231	15	0	0	0	0	0	0	0	10	0	0	0	15	83	k__Bacteria; p__Bacteroidetes; c__Flavobacteriia; o__Flavobacteriales; f__[Weeksellaceae]; g__; s__
X69	7	0.9333	0.002	0	0	0	2	0	0	0	0	0	0	0	0	0	0	0	0	0	0	0	0	0	0	0	2	17	2	0	0	0	0	0	0	0	0	0	0	0	2	7	k__Bacteria; p__Bacteroidetes; c__Bacteroidia; o__Bacteroidales; f__Porphyromonadaceae; g__Porphyromonas; s__
X8	7	0.8695	0.001	0	0	0	0	0	0	0	0	0	0	0	0	0	0	0	0	0	0	0	1	75	0	0	20	1191	543	0	0	0	0	0	2	1	272	0	0	0	543	584.667	k__Bacteria; p__Proteobacteria; c__Gammaproteobacteria; o__Pseudomonadales; f__Moraxellaceae; g__Enhydrobacter; s__
X4	7	0.7465	0.003	0	0	10	1	10	0	0	0	0	0	0	0	0	1	0	23	38	0	4	0	301	1	0	116	1225	1416	0	0	0	0	0	0	2	857	0	0	0	1225	919	k__Bacteria; p__Actinobacteria; c__Actinobacteria; o__Actinomycetales; f__Corynebacteriaceae; g__Corynebacterium; s__
X2	7	0.7318	0.009	0	4	0	0	3	0	0	10	14	0	28	1	0	2	1	0	4	1	1	2	341	2	2	260	840	1843	0	4	5	16	1	6	0	959	12	0	1	840	981	k__Bacteria; p__Actinobacteria; c__Actinobacteria; o__Actinomycetales; f__Corynebacteriaceae; g__Corynebacterium; s__

## Sheet: Back
otu_id	Partner number	indicator_value	p_value	H01.A.10	H01.B.10	H02.A.10	H02.B.10	H03.A.10	H04.A.10	H04.B.10	H05.A.10	H05.B.10	H06.A.10	H06.B.10	H07.A.10	H07.B.10	H08.A.10	H08.B.10	H09.A.10	H09.B.10	H10.A.10	H10.B.10	Median	Average	Consensus Lineage
X614	3	1	0.049	0	0	0	0	1	0	0	0	0	0	0	0	0	0	0	0	0	0	0	1	1	k__Bacteria
X46	4	1	0.05	0	0	0	0	0	1	99	0	0	0	0	0	0	0	0	0	0	0	0	50	50	k__Bacteria; p__Actinobacteria; c__Actinobacteria; o__Actinomycetales; f__Mycobacteriaceae; g__Mycobacterium; s__celatum
X598	5	1	0.045	0	0	0	0	0	0	0	1	1	0	0	0	0	0	0	0	0	0	0	1	1	k__Bacteria; p__Proteobacteria; c__Betaproteobacteria; o__Burkholderiales; f__Burkholderiaceae; g__Lautropia; s__
X259	5	1	0.05	0	0	0	0	0	0	0	2	1	0	0	0	0	0	0	0	0	0	0	1.5	1.5	k__Bacteria; p__Firmicutes; c__Clostridia; o__Clostridiales; f__Lachnospiraceae; g__Catonella; s__
X738	5	1	0.05	0	0	0	0	0	0	0	4	1	0	0	0	0	0	0	0	0	0	0	2.5	2.5	k__Bacteria; p__Firmicutes; c__Clostridia; o__Clostridiales; f__Lachnospiraceae
X104	5	0.9083	0.049	0	0	0	4	3	0	0	88	11	0	0	0	0	0	0	0	0	0	0	49.5	49.5	k__Bacteria; p__Proteobacteria; c__Gammaproteobacteria; o__Pasteurellales; f__Pasteurellaceae; g__; s__
X484	7	1	0.046	0	0	0	0	0	0	0	0	0	0	0	2	1	0	0	0	0	0	0	1.5	1.5	k__Bacteria; p__Bacteroidetes; c__Sphingobacteriia; o__Sphingobacteriales; f__Sphingobacteriaceae; g__Pedobacter; s__
X757	7	1	0.048	0	0	0	0	0	0	0	0	0	0	0	5	1	0	0	0	0	0	0	3	3	k__Bacteria; p__Firmicutes; c__Clostridia; o__Clostridiales; f__Lachnospiraceae; g__; s__
X218	7	0.9444	0.05	0	0	1	0	0	0	0	0	0	0	0	15	2	0	0	0	0	0	0	8.5	8.5	k__Bacteria; p__Actinobacteria; c__Actinobacteria; o__Actinomycetales; f__Gordoniaceae; g__Gordonia; s__
X182	7	0.9412	0.05	0	0	0	0	0	0	0	0	0	1	0	7	9	0	0	0	0	0	0	8	8	k__Bacteria; p__Firmicutes; c__Clostridia; o__Clostridiales; f__Ruminococcaceae
X706	7	0.9	0.046	0	0	0	1	0	0	0	0	0	0	0	6	3	0	0	0	0	0	0	4.5	4.5	k__Bacteria; p__Proteobacteria; c__Alphaproteobacteria; o__Caulobacterales; f__Caulobacteraceae; g__Phenylobacterium; s__
X607	7	0.8571	0.047	0	1	0	0	0	0	0	0	0	0	0	4	2	0	0	0	0	0	0	3	3	k__Bacteria; p__Bacteroidetes; c__Bacteroidia; o__Bacteroidales; f__Rikenellaceae; g__; s__
X331	7	0.84	0.041	0	0	2	0	0	0	0	0	0	1	0	13	8	0	0	1	0	0	0	10.5	10.5	k__Bacteria; p__Firmicutes; c__Clostridia; o__Clostridiales; f__Ruminococcaceae; g__Ruminococcus; s__bromii
X110	7	0.8095	0.049	0	0	0	0	0	0	0	0	0	0	0	11	6	0	0	4	0	0	0	8.5	8.5	k__Bacteria; p__Bacteroidetes; c__Flavobacteriia; o__Flavobacteriales; f__[Weeksellaceae]; g__; s__
X412	8	1	0.05	0	0	0	0	0	0	0	0	0	0	0	0	0	4	2	0	0	0	0	3	3	k__Bacteria; p__Proteobacteria; c__Gammaproteobacteria; o__Pasteurellales; f__Pasteurellaceae; g__Haemophilus
X232	8	0.875	0.044	0	0	0	0	0	1	0	0	0	0	0	0	0	2	5	0	0	0	0	3.5	3.5	k__Bacteria; p__Proteobacteria; c__Gammaproteobacteria; o__Enterobacteriales; f__Enterobacteriaceae

## Sheet: Navel
otu_id	Partner number	indicator_value	p_value	H01.A.11	H01.B.11	H02.A.11	H02.B.11	H03.A.11	H03.B.11	H04.A.11	H04.B.11	H05.A.11	H05.B.11	H06.A.11	H06.B.11	H07.A.11	H07.B.11	H08.A.11	H08.B.11	H09.A.11	H09.B.11	H10.A.11	H10.B.11	Median	Average	Consensus Lineage
X881	1	1	0.05	1	7	0	0	0	0	0	0	0	0	0	0	0	0	0	0	0	0	0	0	4	4	k__Bacteria; p__Bacteroidetes; c__Flavobacteriia; o__Flavobacteriales; f__[Weeksellaceae]; g__; s__
X251	1	1	0.045	2	1	0	0	0	0	0	0	0	0	0	0	0	0	0	0	0	0	0	0	1.5	1.5	k__Bacteria; p__Bacteroidetes; c__Cytophagia; o__Cytophagales; f__Cytophagaceae; g__Hymenobacter; s__
X182	1	0.9545	0.049	5	16	0	0	0	0	0	0	0	0	0	0	0	0	0	0	0	0	0	1	10.5	10.5	k__Bacteria; p__Actinobacteria; c__Actinobacteria; o__Bifidobacteriales; f__Bifidobacteriaceae; g__Gardnerella; s__
X97	1	0.9481	0.046	9	192	0	4	0	1	0	0	0	0	0	0	0	4	1	1	0	0	0	0	100.5	100.5	k__Bacteria; p__Actinobacteria; c__Actinobacteria; o__Actinomycetales; f__Brevibacteriaceae; g__Brevibacterium
X838	3	1	0.05	0	0	0	0	3	2	0	0	0	0	0	0	0	0	0	0	0	0	0	0			k__Bacteria; p__Bacteroidetes; c__Bacteroidia; o__Bacteroidales; f__Bacteroidaceae; g__Bacteroides; s__
X439	5	1	0.046	0	0	0	0	0	0	0	0	3	71	0	0	0	0	0	0	0	0	0	0	37	37	k__Bacteria; p__Firmicutes; c__Clostridia; o__Clostridiales; f__Veillonellaceae; g__Veillonella; s__parvula
X29	7	0.9862	0.045	0	0	0	0	0	2	0	0	0	0	0	0	282	4	0	0	2	0	0	0	143	143	k__Bacteria; p__Firmicutes; c__Clostridia; o__Clostridiales; f__[Tissierellaceae]; g__Peptoniphilus; s__
X105	7	0.84	0.043	0	0	0	0	0	0	1	0	4	0	0	2	37	5	0	0	0	1	0	0	21	21	k__Bacteria; p__Actinobacteria; c__Actinobacteria; o__Actinomycetales; f__Actinomycetaceae; g__Varibaculum; s__

## Sheet: Feet
otu_id	Partner number	indicator_value	p_value	H01.A.14	H01.A.15	H01.B.14	H02.A.14	H02.A.15	H02.B.14	H02.B.15	H03.A.14	H03.A.15	H03.B.14	H04.A.14	H04.A.15	H04.B.14	H04.B.15	H05.A.14	H05.A.15	H05.B.14	H05.B.15	H06.A.14	H06.A.15	H06.B.14	H06.B.15	H07.A.14	H07.A.15	H07.B.14	H07.B.15	H08.A.14	H08.A.15	H08.B.14	H08.B.15	H09.A.14	H09.A.15	H09.B.14	H09.B.15	H10.A.14	H10.A.15	H10.B.15	Median	Average	Consensus Lineage
X604	1	0.8889	0.003	1	1	14	0	0	0	0	1	1	0	0	0	0	0	0	0	0	0	0	0	0	0	0	0	0	0	0	0	0	0	0	0	0	0	0	0	0	1	5.33333	k__Bacteria; p__Firmicutes; c__Bacilli
X1005	1	0.8511	0.003	2	1	7	0	0	0	0	0	1	0	0	0	0	0	0	0	0	0	0	0	0	0	0	0	0	0	0	0	0	0	1	0	0	0	0	0	0	2	3.33333	k__Bacteria; p__Actinobacteria; c__Actinobacteria; o__Actinomycetales; f__Nakamurellaceae; g__; s__
X494	1	0.8103	0.006	1	7	39	0	0	1	5	0	1	0	0	0	0	0	0	0	0	0	0	0	0	0	0	0	3	0	0	0	0	0	1	0	0	2	1	0	0	7	15.6667	k__Bacteria; p__Proteobacteria; c__Alphaproteobacteria; o__Sphingomonadales; f__Sphingomonadaceae; g__Sphingomonas; s__wittichii
X21	10	0.9848	0.001	0	0	0	0	0	5	0	0	0	0	0	1	0	0	0	0	0	0	0	3	0	0	0	8	0	0	0	0	0	0	0	0	0	0	337	383	105	337	275	k__Bacteria; p__Firmicutes; c__Bacilli; o__Bacillales; f__Staphylococcaceae; g__Macrococcus; s__brunensis
X14	10	0.9499	0.002	0	0	0	1	1	8	2	0	0	0	0	0	1	0	0	0	0	0	0	0	0	6	38	12	0	0	15	25	0	7	2	0	0	0	498	1161	18	498	559	k__Bacteria; p__Firmicutes; c__Bacilli; o__Bacillales; f__Staphylococcaceae; g__Jeotgalicoccus; s__
X1740	10	0.9455	0.002	0	0	0	0	0	0	0	0	0	0	0	0	0	0	0	0	0	0	0	0	0	0	0	0	0	0	0	0	0	2	0	0	0	0	7	16	3	7	8.66667	k__Bacteria; p__Actinobacteria; c__Actinobacteria; o__Actinomycetales; f__Corynebacteriaceae; g__Corynebacterium; s__
X123	2	1	0.001	0	0	0	2	26	55	54	0	0	0	0	0	0	0	0	0	0	0	0	0	0	0	0	0	0	0	0	0	0	0	0	0	0	0	0	0	0	40	34.25	k__Bacteria; p__Proteobacteria; c__Gammaproteobacteria; o__Alteromonadales; f__Shewanellaceae; g__Shewanella; s__
X734	2	1	0.001	0	0	0	1	7	4	18	0	0	0	0	0	0	0	0	0	0	0	0	0	0	0	0	0	0	0	0	0	0	0	0	0	0	0	0	0	0	5.5	7.5	k__Bacteria; p__Firmicutes; c__Clostridia; o__Clostridiales; f__Lachnospiraceae; g__Coprococcus; s__
X30	2	1	0.001	0	0	0	58	458	128	35	0	0	0	0	0	0	0	0	0	0	0	0	0	0	0	0	0	0	0	0	0	0	0	0	0	0	0	0	0	0	93	169.75	k__Bacteria; p__Firmicutes; c__Bacilli; o__Bacillales; f__Planococcaceae; g__Solibacillus; s__
X1205	2	0.9796	0.001	0	0	0	1	2	18	27	0	0	0	0	0	0	0	0	0	0	0	0	0	0	0	0	0	0	0	0	0	0	0	1	0	0	0	0	0	0	10	12	k__Bacteria; p__Proteobacteria; c__Gammaproteobacteria; o__Alteromonadales; f__Shewanellaceae; g__Shewanella; s__
X1278	2	0.9545	0.001	0	0	0	12	19	6	5	0	0	0	0	0	0	0	0	0	0	0	0	0	0	0	0	0	0	0	0	0	0	0	0	0	0	2	0	0	0	9	10.5	k__Bacteria; p__Proteobacteria; c__Gammaproteobacteria; o__Pseudomonadales; f__Moraxellaceae; g__Acinetobacter; s__schindleri
X345	2	0.9545	0.001	0	0	0	3	9	8	1	0	0	0	0	0	0	0	0	0	0	0	0	0	0	0	0	0	0	0	0	0	0	0	1	0	0	0	0	0	0	5.5	5.25	k__Bacteria; p__Firmicutes; c__Clostridia; o__Clostridiales; f__Veillonellaceae; g__Dialister; s__
X676	2	0.875	0.001	0	0	0	1	1	2	10	0	0	0	1	0	0	0	0	1	0	0	0	0	0	0	0	0	0	0	0	0	0	0	0	0	0	0	0	0	0	1.5	3.5	k__Bacteria; p__Bacteroidetes; c__Bacteroidia; o__Bacteroidales; f__Porphyromonadaceae; g__Parabacteroides; s__
X3	2	0.8162	0.001	0	0	6	271	1455	741	229	18	10	18	19	14	72	18	67	22	0	0	0	3	27	5	7	18	1	0	0	1	0	1	27	62	119	16	13	0	16	506	674	k__Bacteria; p__Proteobacteria; c__Gammaproteobacteria; o__Pseudomonadales; f__Moraxellaceae; g__Acinetobacter; s__lwoffii
X235	2	0.7548	0.002	0	0	0	2	11	20	6	0	0	2	0	0	0	0	2	4	4	0	0	0	0	0	0	0	0	0	0	0	0	0	0	0	0	0	0	0	0	8.5	9.75	k__Bacteria; p__Firmicutes; c__Clostridia; o__Clostridiales; f__Veillonellaceae; g__Megamonas; s__
X481	2	0.75	0.004	0	0	0	10	18	2	0	0	0	0	0	0	0	0	0	0	0	0	0	0	0	0	0	0	0	0	0	0	0	0	0	0	0	0	0	0	0	6	7.5	k__Bacteria; p__Bacteroidetes; c__Sphingobacteriia; o__Sphingobacteriales; f__Sphingobacteriaceae; g__Sphingobacterium; s__
X226	2	0.75	0.006	0	0	0	1	0	8	53	0	0	0	0	0	0	0	0	0	0	0	0	0	0	0	0	0	0	0	0	0	0	0	0	0	0	0	0	0	0	4.5	15.5	k__Bacteria; p__Proteobacteria; c__Gammaproteobacteria; o__Pseudomonadales; f__Pseudomonadaceae; g__Pseudomonas; s__
X267	2	0.75	0.005	0	0	0	0	7	9	9	0	0	0	0	0	0	0	0	0	0	0	0	0	0	0	0	0	0	0	0	0	0	0	0	0	0	0	0	0	0	8	6.25	k__Bacteria; p__Actinobacteria; c__Coriobacteriia; o__Coriobacteriales; f__Coriobacteriaceae
X292	2	0.75	0.006	0	0	0	0	23	4	3	0	0	0	0	0	0	0	0	0	0	0	0	0	0	0	0	0	0	0	0	0	0	0	0	0	0	0	0	0	0	3.5	7.5	k__Bacteria; p__Firmicutes; c__Bacilli; o__Lactobacillales; f__Lactobacillaceae; g__Lactobacillus; s__ruminis
X161	2	0.7366	0.003	0	0	0	8	147	10	0	0	0	0	0	0	0	0	0	0	0	0	3	0	0	0	0	0	0	0	0	0	0	0	0	0	0	0	0	0	0	9	41.25	k__Bacteria; p__Firmicutes; c__Bacilli; o__Bacillales; f__Bacillaceae; g__Bacillus; s__badius
X258	4	1	0.001	0	0	0	0	0	0	0	0	0	0	7	28	1	1	0	0	0	0	0	0	0	0	0	0	0	0	0	0	0	0	0	0	0	0	0	0	0	4	9.25	k__Bacteria; p__Actinobacteria; c__Actinobacteria; o__Actinomycetales; f__Mycobacteriaceae; g__Mycobacterium; s__celatum
X172	4	0.9455	0.001	0	0	0	0	0	0	0	0	1	0	91	15	14	13	0	0	0	0	0	1	0	0	0	0	0	0	0	0	0	0	0	0	0	0	0	0	4	14.5	33.25	k__Bacteria; p__Proteobacteria; c__Gammaproteobacteria; o__Pseudomonadales; f__Pseudomonadaceae; g__Pseudomonas; s__
X1977	4	0.75	0.003	0	0	0	0	0	0	0	0	0	0	3	4	0	13	0	0	0	0	0	0	0	0	0	0	0	0	0	0	0	0	0	0	0	0	0	0	0	3.5	5	k__Bacteria; p__Firmicutes; c__Clostridia; o__Clostridiales; f__Veillonellaceae; g__Veillonella
X330	4	0.75	0.004	0	0	0	0	0	0	0	0	0	0	15	0	6	2	0	0	0	0	0	0	0	0	0	0	0	0	0	0	0	0	0	0	0	0	0	0	0	4	5.75	k__Bacteria; p__Bacteroidetes; c__Bacteroidia; o__Bacteroidales; f__Bacteroidaceae; g__Bacteroides; s__
X593	4	0.75	0.004	0	0	0	0	0	0	0	0	0	0	9	1	1	0	0	0	0	0	0	0	0	0	0	0	0	0	0	0	0	0	0	0	0	0	0	0	0	1	2.75	k__Bacteria; p__Firmicutes; c__Clostridia; o__Clostridiales; f__Ruminococcaceae; g__Oscillospira; s__
X1949	4	0.75	0.001	0	0	0	0	0	0	0	0	0	0	0	2	1	1	0	0	0	0	0	0	0	0	0	0	0	0	0	0	0	0	0	0	0	0	0	0	0	1	1	k__Bacteria; p__Firmicutes; c__Clostridia; o__Clostridiales; f__Veillonellaceae; g__Megasphaera; s__
X305	4	0.75	0.004	0	0	0	0	0	0	0	0	0	0	6	6	3	0	0	0	0	0	0	0	0	0	0	0	0	0	0	0	0	0	0	0	0	0	0	0	0	4.5	3.75	k__Bacteria; p__Proteobacteria; c__Alphaproteobacteria; o__Rhodospirillales; f__Rhodospirillaceae; g__Azospirillum
X304	4	0.7059	0.008	0	0	0	0	0	0	0	0	0	0	1	0	4	11	0	0	0	1	0	0	0	0	0	0	0	0	0	0	0	0	0	0	0	0	0	0	0	2.5	4	k__Bacteria; p__Proteobacteria; c__Alphaproteobacteria; o__Rhizobiales
X286	5	1	0.001	0	0	0	0	0	0	0	0	0	0	0	0	0	0	2	8	10	15	0	0	0	0	0	0	0	0	0	0	0	0	0	0	0	0	0	0	0	9	8.75	k__Bacteria; p__Bacteroidetes; c__Flavobacteriia; o__Flavobacteriales; f__Flavobacteriaceae
X250	5	1	0.001	0	0	0	0	0	0	0	0	0	0	0	0	0	0	4	14	5	6	0	0	0	0	0	0	0	0	0	0	0	0	0	0	0	0	0	0	0	5.5	7.25	k__Bacteria; p__Tenericutes; c__Mollicutes; o__Acholeplasmatales; f__Acholeplasmataceae; g__Acholeplasma; s__
X532	5	1	0.001	0	0	0	0	0	0	0	0	0	0	0	0	0	0	5	6	4	4	0	0	0	0	0	0	0	0	0	0	0	0	0	0	0	0	0	0	0	4.5	4.75	k__Bacteria; p__Proteobacteria; c__Gammaproteobacteria; o__Pasteurellales; f__Pasteurellaceae
X701	5	1	0.001	0	0	0	0	0	0	0	0	0	0	0	0	0	0	2	4	5	8	0	0	0	0	0	0	0	0	0	0	0	0	0	0	0	0	0	0	0	4.5	4.75	k__Bacteria; p__Firmicutes; c__Erysipelotrichi; o__Erysipelotrichales; f__Erysipelotrichaceae; g__Bulleidia
X688	5	1	0.001	0	0	0	0	0	0	0	0	0	0	0	0	0	0	3	1	1	3	0	0	0	0	0	0	0	0	0	0	0	0	0	0	0	0	0	0	0	2	2	k__Bacteria; p__Bacteroidetes; c__Bacteroidia; o__Bacteroidales; f__[Paraprevotellaceae]; g__[Prevotella]; s__
X344	5	1	0.001	0	0	0	0	0	0	0	0	0	0	0	0	0	0	4	4	10	21	0	0	0	0	0	0	0	0	0	0	0	0	0	0	0	0	0	0	0	7	9.75	k__Bacteria; p__Firmicutes; c__Clostridia; o__Clostridiales; f__Lachnospiraceae; g__Catonella; s__
X274	5	1	0.001	0	0	0	0	0	0	0	0	0	0	0	0	0	0	4	5	8	14	0	0	0	0	0	0	0	0	0	0	0	0	0	0	0	0	0	0	0	6.5	7.75	k__Bacteria; p__Firmicutes; c__Clostridia; o__Clostridiales; f__Peptostreptococcaceae; g__; s__
X611	5	1	0.001	0	0	0	0	0	0	0	0	0	0	0	0	0	0	1	3	4	1	0	0	0	0	0	0	0	0	0	0	0	0	0	0	0	0	0	0	0	2	2.25	k__Bacteria; p__Bacteroidetes; c__Flavobacteriia; o__Flavobacteriales; f__Flavobacteriaceae; g__Capnocytophaga; s__
X1295	5	1	0.001	0	0	0	0	0	0	0	0	0	0	0	0	0	0	3	2	1	3	0	0	0	0	0	0	0	0	0	0	0	0	0	0	0	0	0	0	0	2.5	2.25	k__Bacteria; p__Firmicutes; c__Bacilli; o__Lactobacillales; f__Streptococcaceae; g__Streptococcus; s__
X140	5	1	0.001	0	0	0	0	0	0	0	0	0	0	0	0	0	0	19	18	9	35	0	0	0	0	0	0	0	0	0	0	0	0	0	0	0	0	0	0	0	18.5	20.25	k__Bacteria; p__Bacteroidetes; c__Bacteroidia; o__Bacteroidales; f__Porphyromonadaceae
X509	5	1	0.001	0	0	0	0	0	0	0	0	0	0	0	0	0	0	2	5	3	2	0	0	0	0	0	0	0	0	0	0	0	0	0	0	0	0	0	0	0	2.5	3	k__Bacteria; p__Proteobacteria; c__Gammaproteobacteria; o__Cardiobacteriales; f__; g__; s__
X480	5	1	0.001	0	0	0	0	0	0	0	0	0	0	0	0	0	0	3	17	9	2	0	0	0	0	0	0	0	0	0	0	0	0	0	0	0	0	0	0	0	6	7.75	k__Bacteria; p__Bacteroidetes; c__Bacteroidia; o__Bacteroidales; f__Porphyromonadaceae; g__Porphyromonas; s__
X19	5	0.9918	0.001	0	0	0	0	0	0	0	0	0	0	0	0	0	0	23	17	498	144	2	0	1	0	0	0	0	0	0	0	0	0	0	0	0	0	2	0	0	83.5	170.5	k__Bacteria; p__[Thermi]; c__Deinococci; o__Deinococcales; f__Deinococcaceae; g__Deinococcus; s__
X22	5	0.9909	0.001	0	0	0	1	0	0	0	0	0	0	0	0	0	0	94	75	183	414	5	0	0	0	0	0	0	0	0	0	1	0	0	0	0	0	0	0	0	138.5	191.5	k__Bacteria; p__Tenericutes; c__Mollicutes; o__Mycoplasmatales; f__Mycoplasmataceae; g__Mycoplasma; s__
X180	5	0.9875	0.001	0	0	0	0	0	0	0	0	0	0	0	0	0	0	11	16	24	28	1	0	0	0	0	0	0	0	0	0	0	0	0	0	0	0	0	0	0	20	19.75	k__Bacteria; p__Bacteroidetes; c__Bacteroidia; o__Bacteroidales; f__Porphyromonadaceae; g__Porphyromonas; s__
X26	5	0.9866	0.001	0	0	0	0	0	0	0	0	0	0	0	0	0	0	52	58	125	353	8	0	0	0	0	0	0	0	0	0	0	0	0	0	0	0	0	0	0	91.5	147	k__Bacteria; p__Tenericutes; c__Mollicutes; o__Mycoplasmatales; f__Mycoplasmataceae; g__Mycoplasma; s__
X260	5	0.9831	0.001	0	0	0	0	0	0	0	0	0	0	0	0	0	0	3	37	4	14	1	0	0	0	0	0	0	0	0	0	0	0	0	0	0	0	0	0	0	9	14.5	k__Bacteria; p__Tenericutes; c__Mollicutes; o__Mycoplasmatales; f__Mycoplasmataceae
X54	5	0.9824	0.001	0	0	0	0	1	0	0	0	0	0	0	0	0	0	52	51	72	48	3	0	0	0	0	0	0	0	0	0	0	0	0	0	0	0	0	0	0	51.5	55.75	k__Bacteria; p__Firmicutes; c__Bacilli; o__Lactobacillales; f__Streptococcaceae; g__Streptococcus; s__
X233	5	0.9767	0.001	0	0	0	0	0	0	0	0	0	0	0	0	0	0	6	5	41	32	0	0	0	0	0	0	0	0	0	0	0	0	0	0	0	2	0	0	0	19	21	k__Bacteria; p__Firmicutes; c__Clostridia; o__Clostridiales; f__Peptostreptococcaceae; g__; s__
X300	5	0.9688	0.001	0	0	0	0	0	0	0	0	0	0	0	0	0	0	6	12	3	10	0	0	0	0	0	0	0	0	0	0	0	0	0	0	1	0	0	0	0	8	7.75	k__Bacteria; p__SR1; c__; o__; f__; g__; s__
X59	5	0.9688	0.001	0	0	0	0	0	0	0	1	0	0	0	0	0	0	80	167	173	118	16	0	0	0	0	0	0	0	0	0	0	0	0	0	0	0	0	0	0	142.5	134.5	k__Bacteria; p__Proteobacteria; c__Betaproteobacteria; o__Neisseriales; f__Neisseriaceae; g__Conchiformibius; s__
X126	5	0.9687	0.001	0	0	0	1	0	0	1	0	0	0	0	0	0	0	94	123	105	111	12	0	0	0	0	0	0	0	0	0	0	0	0	0	0	0	0	0	0	108	108.25	k__Bacteria; p__Proteobacteria; c__Gammaproteobacteria; o__Pasteurellales; f__Pasteurellaceae; g__; s__
X2241	5	0.9667	0.001	0	0	0	0	0	0	0	0	0	0	0	0	0	0	3	10	7	9	1	0	0	0	0	0	0	0	0	0	0	0	0	0	0	0	0	0	0	8	7.25	k__Bacteria; p__Firmicutes; c__Bacilli; o__Gemellales; f__Gemellaceae; g__Gemella; s__
X141	5	0.9667	0.001	0	0	0	0	0	0	0	0	0	0	0	0	0	0	10	39	5	4	2	0	0	0	0	0	0	0	0	0	0	0	0	0	0	0	0	0	0	7.5	14.5	k__Bacteria; p__Proteobacteria; c__Betaproteobacteria; o__Burkholderiales; f__Burkholderiaceae; g__Lautropia; s__
X52	5	0.9602	0.001	0	0	0	0	0	0	0	0	0	0	0	0	0	0	56	83	39	63	10	0	0	0	0	0	0	0	0	0	0	0	0	0	0	0	0	0	0	59.5	60.25	k__Bacteria; p__Firmicutes; c__Clostridia; o__Clostridiales
X89	5	0.9573	0.001	1	0	0	0	0	0	0	2	2	0	0	0	0	0	26	31	58	57	0	0	0	0	0	0	0	0	0	0	0	0	0	0	0	1	0	0	0	44	43	k__Bacteria; p__Bacteroidetes; c__Bacteroidia; o__Bacteroidales; f__Porphyromonadaceae; g__Porphyromonas; s__
X208	5	0.9565	0.001	0	0	0	0	0	0	0	0	0	0	0	0	0	0	2	4	1	15	1	0	0	0	0	0	0	0	0	0	0	0	0	0	0	0	0	0	0	3	5.5	k__Bacteria; p__Firmicutes; c__Clostridia; o__Clostridiales; f__Lachnospiraceae
X44	5	0.9559	0.001	0	0	0	7	0	0	1	0	1	0	0	0	0	0	110	172	108	188	16	0	0	0	0	0	0	0	0	0	0	0	0	0	0	0	0	0	1	141	144.5	k__Bacteria; p__Proteobacteria; c__Gammaproteobacteria; o__Pasteurellales; f__Pasteurellaceae; g__; s__
X31	5	0.9545	0.001	0	0	0	0	2	2	0	0	3	0	0	0	0	0	22	79	203	116	8	0	0	0	0	0	0	0	0	0	1	0	0	0	0	3	0	0	0	97.5	105	k__Bacteria; p__Proteobacteria; c__Betaproteobacteria; o__Neisseriales; f__Neisseriaceae
X42	5	0.9535	0.001	0	0	0	1	0	2	0	0	0	0	0	0	0	0	53	88	58	47	9	0	0	0	0	0	0	0	0	0	0	0	0	0	0	0	0	0	0	55.5	61.5	k__Bacteria; p__Fusobacteria; c__Fusobacteriia; o__Fusobacteriales; f__Leptotrichiaceae; g__; s__
X34	5	0.9499	0.001	0	0	0	0	0	0	0	0	0	0	0	0	0	0	110	117	71	43	12	4	0	0	0	0	1	0	0	0	0	0	0	1	0	0	0	0	0	90.5	85.25	k__Bacteria; p__Proteobacteria; c__Gammaproteobacteria; o__Pseudomonadales; f__Moraxellaceae; g__Moraxella; s__
X134	5	0.949	0.001	0	0	0	0	0	0	0	0	3	0	0	0	0	0	9	10	50	24	1	0	0	0	0	0	0	0	0	0	0	0	0	0	0	0	0	0	0	17	23.25	k__Bacteria; p__Proteobacteria; c__Betaproteobacteria; o__Neisseriales; f__Neisseriaceae; g__; s__
X2035	5	0.9474	0.001	0	1	0	0	0	0	1	0	0	0	0	0	0	0	6	10	17	9	0	0	0	0	0	0	0	0	0	0	0	0	0	0	0	0	0	0	0	9.5	10.5	k__Bacteria; p__Proteobacteria; c__Gammaproteobacteria; o__Pasteurellales; f__Pasteurellaceae
X64	5	0.946	0.002	0	0	0	0	0	0	0	0	7	0	0	0	0	0	56	66	59	105	4	1	0	0	0	0	0	0	0	0	0	0	0	1	0	1	0	0	0	62.5	71.5	k__Bacteria; p__Firmicutes; c__Bacilli; o__Lactobacillales; f__Aerococcaceae
X102	5	0.9451	0.001	0	0	0	0	0	0	0	0	0	0	0	0	0	0	35	34	13	4	5	0	0	0	0	0	0	0	0	0	0	0	0	0	0	0	0	0	0	23.5	21.5	k__Bacteria; p__Fusobacteria; c__Fusobacteriia; o__Fusobacteriales; f__Leptotrichiaceae; g__; s__
X664	5	0.9444	0.001	0	0	0	0	0	0	0	0	0	0	0	0	0	0	4	2	2	9	0	0	0	0	0	0	0	0	0	0	0	0	0	0	0	1	0	0	0	3	4.25	k__Bacteria; p__Bacteroidetes; c__Flavobacteriia; o__Flavobacteriales; f__Flavobacteriaceae; g__Capnocytophaga
X561	5	0.9375	0.002	0	0	0	0	0	0	0	0	0	0	0	0	0	0	1	1	6	7	0	0	0	0	0	0	0	0	0	0	0	0	0	0	0	1	0	0	0	3.5	3.75	k__Bacteria; p__Firmicutes; c__Clostridia; o__Clostridiales; f__Lachnospiraceae; g__Catonella; s__
X24	5	0.9345	0.001	0	0	0	2	1	0	0	1	3	0	0	0	0	0	104	89	232	265	3	20	0	0	0	1	0	0	0	0	0	0	7	3	3	3	0	0	0	168	172.5	k__Bacteria; p__Proteobacteria; c__Gammaproteobacteria; o__Pseudomonadales; f__Moraxellaceae; g__Moraxella; s__
X25	5	0.9325	0.001	0	0	1	12	1	0	0	0	0	30	0	0	0	0	322	270	424	334	25	0	8	0	0	0	0	0	0	0	0	0	0	1	0	0	7	0	0	328	337.5	k__Bacteria; p__Proteobacteria; c__Gammaproteobacteria; o__Pasteurellales; f__Pasteurellaceae; g__; s__
X758	5	0.9296	0.001	0	0	0	0	6	0	0	0	0	0	0	0	0	0	27	30	39	36	1	0	0	0	0	0	0	0	0	0	0	0	0	0	0	3	0	0	0	33	33	k__Bacteria; p__Firmicutes; c__Bacilli; o__Lactobacillales; f__Streptococcaceae; g__Streptococcus; s__
X234	5	0.9292	0.001	0	0	0	0	0	0	0	0	2	0	0	0	0	0	9	17	5	4	0	0	0	0	0	0	0	0	0	0	0	0	0	0	0	0	0	0	0	7	8.75	k__Bacteria; p__Firmicutes; c__Clostridia; o__Clostridiales; f__; g__; s__
X50	5	0.9281	0.001	0	0	0	0	3	5	0	4	1	0	0	0	0	0	73	99	59	113	10	0	0	0	0	0	0	0	0	0	0	0	0	0	0	2	0	0	0	86	86	k__Bacteria; p__Bacteroidetes; c__Flavobacteriia; o__Flavobacteriales; f__[Weeksellaceae]; g__; s__
X152	5	0.9178	0.001	0	0	0	0	0	4	0	0	2	0	0	0	0	0	26	23	77	49	3	0	0	0	0	0	0	0	0	0	0	0	2	3	0	1	0	0	0	37.5	43.75	k__Bacteria; p__Proteobacteria; c__Gammaproteobacteria; o__Pasteurellales; f__Pasteurellaceae; g__Pasteurella; s__
X2075	5	0.9167	0.001	0	0	0	0	0	1	0	0	0	0	0	0	0	0	1	2	4	4	0	0	0	0	0	0	0	0	0	0	0	0	0	0	0	0	0	0	0	3	2.75	k__Bacteria; p__Fusobacteria; c__Fusobacteriia; o__Fusobacteriales; f__Leptotrichiaceae
X28	5	0.9161	0.002	3	0	0	0	0	2	0	0	3	0	0	0	0	0	87	113	117	149	9	0	0	0	0	1	0	0	0	0	0	0	0	4	0	12	0	0	5	115	116.5	k__Bacteria; p__Fusobacteria; c__Fusobacteriia; o__Fusobacteriales; f__Fusobacteriaceae; g__Fusobacterium; s__
X139	5	0.9124	0.001	1	0	0	0	0	0	0	0	1	0	0	1	0	0	42	28	18	37	1	2	1	1	0	0	0	0	0	0	0	2	0	0	0	0	0	1	0	32.5	31.25	k__Bacteria; p__Bacteroidetes; c__Flavobacteriia; o__Flavobacteriales; f__[Weeksellaceae]; g__; s__
X1195	5	0.9118	0.001	0	0	0	0	0	0	0	0	0	0	0	0	0	0	5	5	15	6	1	0	0	0	0	2	0	0	0	0	0	0	0	0	0	0	0	0	0	5.5	7.75	k__Bacteria; p__Firmicutes; c__Bacilli; o__Bacillales; f__Bacillaceae; g__Bacillus; s__
X618	5	0.8977	0.001	0	0	0	0	0	0	0	0	0	0	0	0	0	0	17	30	10	22	4	0	0	0	0	0	0	0	0	0	0	0	2	0	2	1	0	0	0	19.5	19.75	k__Bacteria; p__Proteobacteria; c__Betaproteobacteria; o__Burkholderiales; f__Burkholderiaceae; g__Lautropia; s__
X16	5	0.8944	0.001	0	0	0	1	1	0	14	19	21	0	0	0	0	0	247	208	186	192	25	0	0	0	0	0	0	0	0	0	0	0	0	2	1	1	0	0	0	200	208.25	k__Bacteria; p__Proteobacteria; c__Betaproteobacteria; o__Neisseriales; f__Neisseriaceae; g__Conchiformibius; s__
X548	5	0.8893	0.001	0	0	0	1	0	0	0	4	0	0	0	0	0	0	19	47	11	14	5	0	0	0	0	0	0	0	0	0	0	0	0	0	0	0	0	0	0	16.5	22.75	k__Bacteria; p__Actinobacteria; c__Actinobacteria; o__Actinomycetales; f__Microbacteriaceae; g__Leucobacter; s__
X173	5	0.8776	0.001	0	0	0	0	0	5	0	0	0	0	0	0	0	0	13	14	6	10	1	0	0	0	0	0	0	0	0	0	0	0	0	0	0	0	0	0	0	11.5	10.75	k__Bacteria; p__Firmicutes; c__Clostridia; o__Clostridiales; f__Peptococcaceae; g__Peptococcus; s__
X104	5	0.8707	0.001	0	0	0	0	0	0	0	0	5	0	0	0	0	0	51	39	13	16	1	0	0	0	0	0	0	0	0	0	0	0	3	3	0	4	0	0	0	27.5	29.75	k__Bacteria; p__Proteobacteria; c__Gammaproteobacteria; o__Pasteurellales; f__Pasteurellaceae; g__; s__
X150	5	0.867	0.002	0	0	0	0	0	0	0	0	2	0	0	0	0	0	13	30	8	12	7	0	0	0	0	0	0	0	0	0	0	0	0	0	0	0	0	0	0	12.5	15.75	k__Bacteria; p__Actinobacteria; c__Actinobacteria; o__Actinomycetales; f__Corynebacteriaceae; g__Corynebacterium; s__
X166	5	0.8621	0.001	0	0	0	0	0	2	0	0	8	0	0	0	0	0	27	41	27	28	4	0	0	0	0	0	0	0	0	0	0	0	0	1	1	1	0	0	0	27.5	30.75	k__Bacteria; p__Proteobacteria; c__Betaproteobacteria; o__Neisseriales; f__Neisseriaceae
X143	5	0.8592	0.001	0	0	0	0	0	0	3	0	2	0	0	0	0	0	19	9	17	14	0	0	0	0	0	0	0	0	0	0	0	0	0	0	0	4	0	0	0	15.5	14.75	k__Bacteria; p__Proteobacteria; c__Gammaproteobacteria; o__Cardiobacteriales; f__Cardiobacteriaceae; g__; s__
X806	5	0.855	0.001	0	1	0	0	0	0	0	6	2	1	0	0	0	0	12	13	39	50	0	0	5	0	0	0	0	0	0	0	0	0	0	0	0	1	0	0	0	26	28.5	k__Bacteria; p__Proteobacteria; c__Gammaproteobacteria; o__Pasteurellales; f__Pasteurellaceae
X323	5	0.8519	0.001	0	0	0	0	0	0	0	0	0	0	0	0	0	0	6	13	2	2	1	0	0	0	0	0	0	0	0	0	0	0	0	0	0	3	0	0	0	4	5.75	k__Bacteria; p__GN02; c__BD1-5; o__; f__; g__; s__
X183	5	0.8327	0.002	0	0	0	0	0	3	0	7	1	0	0	0	0	0	6	8	26	28	0	0	0	0	0	0	0	0	0	0	0	0	0	0	0	0	0	0	0	17	17	k__Bacteria; p__Firmicutes; c__Clostridia; o__Clostridiales
X164	5	0.8069	0.001	0	0	0	0	0	4	0	0	1	0	0	0	1	0	5	4	25	5	0	0	0	0	0	0	0	0	0	0	0	0	0	0	0	3	0	0	0	5	9.75	k__Bacteria; p__Proteobacteria; c__Epsilonproteobacteria; o__Campylobacterales; f__Campylobacteraceae; g__Campylobacter; s__
X326	5	0.7952	0.001	0	0	0	0	0	0	0	0	1	0	0	0	0	0	2	9	4	7	2	0	0	0	0	0	0	0	0	1	0	0	0	0	0	0	0	1	0	5.5	5.5	k__Bacteria; p__Proteobacteria; c__Betaproteobacteria; o__Burkholderiales; f__Comamonadaceae; g__Hylemonella; s__
X240	5	0.7848	0.002	0	0	0	0	0	0	0	0	0	0	0	0	0	0	13	26	11	29	0	0	14	0	0	0	0	0	0	0	0	0	0	1	0	4	2	0	0	19.5	19.75	k__Bacteria; p__Bacteroidetes; c__Flavobacteriia; o__Flavobacteriales; f__Flavobacteriaceae; g__Capnocytophaga
X535	5	0.7826	0.003	0	0	0	0	0	0	0	0	0	0	0	0	0	0	2	1	9	6	0	0	0	0	0	0	0	0	0	0	0	0	0	2	0	3	0	0	0	4	4.5	k__Bacteria; p__Actinobacteria; c__Nitriliruptoria; o__Euzebyales; f__Euzebyaceae; g__Euzebya; s__
X1607	5	0.75	0.006	0	0	0	0	0	0	0	0	0	0	0	0	0	0	1	0	1	1	0	0	0	0	0	0	0	0	0	0	0	0	0	0	0	0	0	0	0	1	0.75	k__Bacteria; p__Proteobacteria; c__Betaproteobacteria; o__Burkholderiales; f__Comamonadaceae; g__Comamonas
X518	5	0.75	0.002	0	0	0	0	0	0	0	0	0	0	0	0	0	0	1	0	4	2	0	0	0	0	0	0	0	0	0	0	0	0	0	0	0	0	0	0	0	1.5	1.75	k__Bacteria; p__Proteobacteria; c__Gammaproteobacteria; o__Pasteurellales; f__Pasteurellaceae; g__; s__
X1814	5	0.75	0.007	0	0	0	0	0	0	0	0	0	0	0	0	0	0	4	2	0	6	0	0	0	0	0	0	0	0	0	0	0	0	0	0	0	0	0	0	0	3	3	k__Bacteria; p__Fusobacteria; c__Fusobacteriia; o__Fusobacteriales; f__Fusobacteriaceae; g__Fusobacterium; s__
X2142	5	0.75	0.008	0	0	0	0	0	0	0	0	0	0	0	0	0	0	3	4	1	0	0	0	0	0	0	0	0	0	0	0	0	0	0	0	0	0	0	0	0	2	2	k__Bacteria; p__Bacteroidetes; c__Bacteroidia; o__Bacteroidales; f__[Paraprevotellaceae]; g__[Prevotella]; s__
X887	5	0.75	0.007	0	0	0	0	0	0	0	0	0	0	0	0	0	0	4	1	0	7	0	0	0	0	0	0	0	0	0	0	0	0	0	0	0	0	0	0	0	2.5	3	k__Bacteria; p__Firmicutes; c__Clostridia; o__Clostridiales; f__[Tissierellaceae]; g__Helcococcus; s__
X495	5	0.75	0.006	0	0	0	0	0	0	0	0	0	0	0	0	0	0	3	6	0	4	0	0	0	0	0	0	0	0	0	0	0	0	0	0	0	0	0	0	0	3.5	3.25	k__Bacteria; p__Fusobacteria; c__Fusobacteriia; o__Fusobacteriales; f__Leptotrichiaceae; g__Leptotrichia; s__
X520	5	0.75	0.004	0	0	0	0	0	0	0	0	0	0	0	0	0	0	2	0	3	9	0	0	0	0	0	0	0	0	0	0	0	0	0	0	0	0	0	0	0	2.5	3.5	k__Bacteria; p__Firmicutes; c__Clostridia; o__Clostridiales; f__[Tissierellaceae]; g__; s__
X813	5	0.75	0.004	0	0	0	0	0	0	0	0	0	0	0	0	0	0	0	5	7	3	0	0	0	0	0	0	0	0	0	0	0	0	0	0	0	0	0	0	0	4	3.75	k__Bacteria; p__Spirochaetes; c__Spirochaetes; o__Spirochaetales; f__Spirochaetaceae; g__Treponema; s__
X212	5	0.75	0.005	0	0	0	0	0	0	0	0	0	0	0	0	0	0	4	2	19	0	0	0	0	0	0	0	0	0	0	0	0	0	0	0	0	0	0	0	0	3	6.25	k__Bacteria; p__Fusobacteria; c__Fusobacteriia; o__Fusobacteriales; f__Leptotrichiaceae; g__Leptotrichia; s__
X280	5	0.75	0.004	0	0	0	0	0	0	0	0	0	0	0	0	0	0	4	0	11	10	0	0	0	0	0	0	0	0	0	0	0	0	0	0	0	0	0	0	0	7	6.25	k__Bacteria; p__Proteobacteria; c__Epsilonproteobacteria; o__Campylobacterales; f__Helicobacteraceae; g__Wolinella; s__succinogenes
X508	5	0.75	0.003	0	0	0	0	0	0	0	0	0	0	0	0	0	0	4	2	2	0	0	0	0	0	0	0	0	0	0	0	0	0	0	0	0	0	0	0	0	2	2	k__Bacteria; p__Tenericutes; c__Mollicutes; o__Mycoplasmatales; f__Mycoplasmataceae; g__Mycoplasma; s__
X119	5	0.7458	0.001	3	1	0	1	0	0	0	0	0	0	0	5	0	16	8	17	44	20	1	0	0	0	0	0	0	0	0	0	0	0	0	0	0	2	0	0	0	18.5	22.25	k__Bacteria; p__Firmicutes; c__Clostridia; o__Clostridiales; f__[Tissierellaceae]; g__Parvimonas; s__
X121	5	0.7386	0.003	0	0	0	0	0	0	0	0	0	0	0	0	0	0	13	27	25	0	1	0	0	0	0	0	0	0	0	0	0	0	0	0	0	0	0	0	0	19	16.25	k__Bacteria; p__Bacteroidetes; c__Flavobacteriia; o__Flavobacteriales; f__[Weeksellaceae]; g__Riemerella; s__
X53	6	0.8111	0.002	0	0	0	0	0	0	0	1	2	0	0	0	3	19	0	0	0	0	1	177	36	55	0	0	0	0	0	0	0	0	4	2	10	10	0	0	8	45.5	67.25	k__Bacteria; p__Firmicutes; c__Bacilli; o__Lactobacillales; f__Streptococcaceae; g__Streptococcus; s__agalactiae
X148	6	0.806	0.001	0	0	0	0	0	0	0	0	0	0	0	0	12	0	0	0	0	0	3	2	26	23	0	0	0	0	0	0	0	0	0	0	1	0	0	0	0	13	13.5	k__Bacteria; p__Actinobacteria; c__Actinobacteria; o__Bifidobacteriales; f__Bifidobacteriaceae
X74	6	0.7049	0.011	2	0	0	22	0	7	1	0	0	0	6	0	6	2	6	7	0	4	1	15	113	35	5	0	0	0	0	0	0	0	0	0	0	0	0	0	0	25	41	k__Bacteria; p__Actinobacteria; c__Actinobacteria; o__Actinomycetales; f__Actinomycetaceae; g__Actinomyces; s__

## Sheet: Eyelid
otu_id	cluster	indicator_value	p_value	H01.A.01	H01.A.02	H01.B.01	H01.B.02	H02.A.01	H02.A.02	H02.B.01	H02.B.02	H03.A.01	H03.A.02	H03.B.01	H03.B.02	H04.A.01	H04.A.02	H04.B.01	H04.B.02	H05.A.01	H05.A.02	H05.B.01	H05.B.02	H06.A.01	H06.A.02	H06.B.01	H06.B.02	H07.A.01	H07.A.02	H07.B.01	H07.B.02	H08.A.01	H08.A.02	H08.B.01	H08.B.02	H09.A.01	H09.A.02	H09.B.01	H09.B.02	H10.A.01	H10.A.02	H10.B.01	H10.B.02	Median	Average	Consensus Lineage
X388	1	0.8571	0.001	5	3	2	2	0	0	0	0	0	0	0	0	0	0	0	0	0	0	0	0	0	0	0	0	1	0	1	0	0	0	0	0	0	0	0	0	0	0	0	0	2.5	3	k__Bacteria; p__Firmicutes; c__Bacilli; o__Lactobacillales; f__Lactobacillaceae; g__Lactobacillus; s__zeae
X18	1	0.8448	0.002	32	28	343	294	1	2	0	1	6	3	2	0	1	1	10	3	6	4	0	0	0	0	0	0	1	5	0	0	34	31	0	0	0	0	2	0	5	0	5	5	163	174.25	k__Bacteria; p__Firmicutes; c__Bacilli; o__Lactobacillales; f__Streptococcaceae; g__Lactococcus; s__
X614	2	0.9643	0.001	0	0	0	0	9	3	9	6	0	0	0	0	0	0	0	0	0	0	0	0	0	0	0	0	1	0	0	0	0	0	0	0	0	0	0	0	0	0	0	0	7.5	6.75	k__Bacteria; p__Firmicutes; c__Clostridia; o__Clostridiales; f__Lachnospiraceae; g__Roseburia; s__
X1514	2	0.75	0.009	0	0	0	0	2	0	1	1	0	0	0	0	0	0	0	0	0	0	0	0	0	0	0	0	0	0	0	0	0	0	0	0	0	0	0	0	0	0	0	0	1	1	k__Bacteria; p__Bacteroidetes; c__Bacteroidia; o__Bacteroidales; f__[Paraprevotellaceae]; g__[Prevotella]; s__
X125	2	0.7089	0.006	0	0	0	0	3	1	13	39	0	0	0	0	0	0	0	0	0	0	0	0	0	0	1	2	3	2	3	0	0	0	3	5	0	0	0	0	0	0	4	0	8	14	k__Bacteria; p__Firmicutes; c__Clostridia; o__Clostridiales; f__[Tissierellaceae]; g__Peptoniphilus; s__
X13	3	0.7062	0.043	59	41	15	21	12	1	11	9	13	8	196	1278	8	23	9	2	7	15	0	0	10	5	74	8	3	66	2	1	27	35	63	71	0	2	18	3	0	1	0	0	104.5	373.75	k__Bacteria; p__Actinobacteria; c__Actinobacteria; o__Actinomycetales; f__Micrococcaceae; g__Rothia; s__mucilaginosa
X112	4	0.7791	0.002	2	0	0	0	0	0	0	0	0	0	0	0	6	2	15	111	0	0	0	0	0	0	11	7	1	5	1	0	0	0	0	0	0	0	0	0	0	6	5	0	10.5	33.5	k__Bacteria; p__Actinobacteria; c__Actinobacteria; o__Actinomycetales; f__Dietziaceae; g__Dietzia; s__
X537	4	0.7031	0.018	0	2	0	0	0	0	0	0	0	0	0	0	1	0	8	51	0	0	0	0	0	0	1	0	0	0	0	0	0	0	0	0	0	0	0	0	0	0	1	0	4.5	15	k__Bacteria; p__Firmicutes; c__Bacilli; o__Bacillales; f__Planococcaceae; g__Planomicrobium; s__
X189	5	0.9265	0.002	0	0	0	0	0	0	0	0	0	0	0	0	1	0	0	0	18	38	2	5	0	0	3	0	0	0	0	1	0	0	0	0	0	0	0	0	0	0	0	0	11.5	15.75	k__Bacteria; p__Proteobacteria; c__Gammaproteobacteria; o__Pasteurellales; f__Pasteurellaceae; g__; s__
X124	5	0.9067	0.001	0	0	0	0	2	0	0	0	1	0	2	0	0	0	0	0	26	33	5	4	1	0	0	0	0	0	0	0	0	0	1	0	0	0	0	0	0	0	0	0	15.5	17	k__Bacteria; p__Proteobacteria; c__Gammaproteobacteria; o__Pasteurellales; f__Pasteurellaceae; g__; s__
X245	5	0.9048	0.001	3	0	0	0	1	0	0	0	0	0	0	0	0	0	0	0	11	20	9	36	0	0	0	0	0	0	1	0	0	0	0	0	0	0	3	0	0	0	0	0	15.5	19	k__Bacteria; p__Proteobacteria; c__Gammaproteobacteria; o__Pseudomonadales; f__Moraxellaceae; g__Moraxella; s__
X871	5	0.75	0.003	0	0	0	0	0	0	0	0	0	0	0	0	0	0	0	0	1	7	0	1	0	0	0	0	0	0	0	0	0	0	0	0	0	0	0	0	0	0	0	0	1	2.25	k__Bacteria; p__Proteobacteria; c__Betaproteobacteria; o__Neisseriales; f__Neisseriaceae
X743	5	0.75	0.006	0	0	0	0	0	0	0	0	0	0	0	0	0	0	0	0	5	17	0	2	0	0	0	0	0	0	0	0	0	0	0	0	0	0	0	0	0	0	0	0	3.5	6	k__Bacteria; p__Proteobacteria; c__Betaproteobacteria; o__Neisseriales; f__Neisseriaceae
X107	5	0.75	0.005	0	0	0	0	0	0	0	0	0	0	0	0	0	0	0	0	8	28	0	1	0	0	0	0	0	0	0	0	0	0	0	0	0	0	0	0	0	0	0	0	4.5	9.25	k__Bacteria; p__Bacteroidetes; c__Flavobacteriia; o__Flavobacteriales; f__[Weeksellaceae]; g__; s__
X142	5	0.7083	0.011	1	0	0	0	0	0	0	0	0	0	0	0	0	0	0	0	1	15	0	1	0	0	0	0	0	0	0	0	0	0	0	0	0	0	0	0	0	0	0	0	1	4.25	k__Bacteria; p__Bacteroidetes; c__Bacteroidia; o__Bacteroidales; f__Porphyromonadaceae; g__Porphyromonas; s__
X336	6	1	0.001	0	0	0	0	0	0	0	0	0	0	0	0	0	0	0	0	0	0	0	0	4	13	4	1	0	0	0	0	0	0	0	0	0	0	0	0	0	0	0	0	4	5.5	k__Bacteria; p__Actinobacteria; c__Actinobacteria; o__Actinomycetales
X49	6	0.7677	0.001	1	0	0	0	3	0	11	29	0	0	0	0	0	0	0	0	0	0	0	0	123	93	19	3	10	9	0	0	0	0	2	2	0	0	0	0	0	0	0	5	56	59.5	k__Bacteria; p__Actinobacteria; c__Actinobacteria; o__Actinomycetales; f__Actinomycetaceae; g__Actinomyces; s__
X26	6	0.7343	0.024	0	0	0	0	0	0	0	0	0	0	0	0	1	2	0	0	0	0	0	0	1	0	17	357	0	0	0	0	0	0	0	0	0	0	0	0	0	0	5	0	9	93.75	k__Bacteria; p__Firmicutes; c__Clostridia; o__Clostridiales; f__Peptostreptococcaceae
X30	7	0.9256	0.001	1	1	0	1	2	0	1	0	1	3	0	0	0	3	0	0	0	1	0	0	1	1	4	7	9	11	236	192	0	3	2	2	0	0	1	0	0	0	1	0	101.5	112	k__Bacteria; p__Actinobacteria; c__Actinobacteria; o__Actinomycetales; f__Corynebacteriaceae; g__Corynebacterium; s__variabile
X19	7	0.7981	0.007	17	4	0	0	2	0	0	0	0	4	0	0	1	26	0	1	0	0	0	0	4	0	25	0	7	3	264	153	0	0	0	0	16	2	3	3	0	0	0	0	80	106.75	k__Bacteria; p__Firmicutes; c__Bacilli; o__Lactobacillales; f__Aerococcaceae; g__Alloiococcus; s__
X707	8	1	0.001	0	0	0	0	0	0	0	0	0	0	0	0	0	0	0	0	0	0	0	0	0	0	0	0	0	0	0	0	3	2	2	6	0	0	0	0	0	0	0	0	2.5	3.25	k__Bacteria; p__Proteobacteria; c__Betaproteobacteria; o__Burkholderiales; f__Alcaligenaceae
X82	8	0.7733	0.003	0	0	0	0	0	0	0	0	0	0	3	0	0	0	0	0	0	0	0	0	0	0	0	0	0	0	2	0	30	20	4	4	0	0	10	2	0	0	0	0	12	14.5	k__Bacteria; p__Bacteroidetes; c__Bacteroidia; o__Bacteroidales; f__Porphyromonadaceae; g__Porphyromonas; s__
X42	8	0.766	0.001	0	1	0	3	1	0	0	0	0	0	2	18	0	0	0	0	1	0	0	0	2	0	0	0	1	2	1	0	27	49	45	23	0	0	7	5	0	0	0	0	36	36	k__Bacteria; p__Bacteroidetes; c__Flavobacteriia; o__Flavobacteriales; f__[Weeksellaceae]; g__; s__
X40	8	0.763	0.003	1	1	0	0	0	0	0	1	0	0	0	0	0	0	0	0	1	5	0	0	0	4	7	0	0	1	0	0	79	115	8	4	0	2	37	0	0	4	0	0	43.5	51.5	k__Bacteria; p__Fusobacteria; c__Fusobacteriia; o__Fusobacteriales; f__Fusobacteriaceae; g__Fusobacterium; s__
X583	8	0.75	0.007	0	0	0	0	0	0	0	0	0	0	0	0	0	0	0	0	0	0	0	0	0	0	0	0	0	0	0	0	4	1	1	0	0	0	0	0	0	0	0	0	1	1.5	k__Bacteria; p__Actinobacteria; c__Actinobacteria; o__Actinomycetales; f__Pseudonocardiaceae; g__Pseudonocardia
X36	8	0.7479	0.001	4	3	0	0	1	0	0	0	0	0	14	0	0	1	1	0	1	1	0	0	1	16	2	7	0	0	1	0	69	79	93	121	1	1	50	11	1	1	0	4	86	90.5	k__Bacteria; p__Bacteroidetes; c__Bacteroidia; o__Bacteroidales; f__[Paraprevotellaceae]; g__[Prevotella]; s__

## Sheet: Thigh
otu_id	Partner number	indicator_value	p_value	H01.A.12	H01.A.13	H01.B.12	H01.B.13	H02.A.12	H02.A.13	H02.B.12	H02.B.13	H03.A.12	H03.A.13	H03.B.12	H03.B.13	H04.A.12	H04.A.13	H04.B.12	H04.B.13	H05.A.12	H05.A.13	H05.B.12	H05.B.13	H06.A.12	H06.A.13	H06.B.12	H06.B.13	H07.A.12	H07.A.13	H07.B.12	H07.B.13	H08.A.12	H08.A.13	H08.B.12	H08.B.13	H09.A.12	H09.A.13	H09.B.12	H09.B.13	H10.A.12	H10.A.13	H10.B.13	Median	Average	Consensus Lineage
X20	1	0.9736	0.003	2	6	227	624	0	0	0	0	3	0	0	0	0	0	1	0	7	0	0	0	0	0	0	0	0	2	1	0	0	0	0	0	0	0	0	0	0	0	7	116.5	214.75	k__Bacteria; p__Actinobacteria; c__Actinobacteria; o__Bifidobacteriales; f__Bifidobacteriaceae; g__Gardnerella; s__
X45	10	0.9807	0.008	0	0	0	1	0	0	0	0	0	0	0	0	1	0	1	1	1	0	4	0	0	0	0	0	11	0	0	0	0	0	0	0	0	0	0	3	870	1	4	4	3	k__Bacteria; p__Cyanobacteria; c__Chloroplast; o__Streptophyta; f__; g__; s__
X121	10	0.935	0.027	2	0	4	0	2	0	0	0	0	0	39	10	10	5	2	8	16	4	0	1	0	0	0	0	8	4	0	2	0	0	0	0	0	1	0	0	8	1	1264	8	424.333	k__Bacteria; p__Cyanobacteria; c__Chloroplast; o__Streptophyta; f__; g__; s__
X527	10	0.8696	0.001	0	0	0	0	0	0	0	0	0	0	0	0	1	0	0	0	0	0	0	0	0	0	0	0	0	0	0	0	0	0	0	0	0	0	0	0	3	1	1	1	1	k__Bacteria; p__Firmicutes; c__Bacilli; o__Bacillales; f__Staphylococcaceae; g__Macrococcus; s__brunensis
X208	10	0.7929	0.005	0	0	0	0	0	0	0	0	0	0	0	3	0	0	0	6	0	0	0	0	0	0	8	10	0	0	0	0	0	0	0	0	0	0	11	1	6	84	22	22	42.6667	k__Bacteria; p__Firmicutes; c__Bacilli; o__Bacillales; f__Planococcaceae
X304	2	0.9429	0.002	0	0	0	0	14	2	4	2	0	0	0	0	0	0	0	0	0	0	0	0	0	0	0	0	0	0	0	0	0	0	0	0	0	0	0	0	0	1	0	3	5.5	k__Bacteria; p__Actinobacteria; c__Actinobacteria; o__Actinomycetales; f__Dietziaceae; g__Dietzia; s__
X29	3	0.9994	0.001	0	1	0	0	0	0	0	0	551	505	189	478	0	0	0	0	0	0	0	0	0	0	0	0	0	0	0	0	0	0	0	0	0	0	0	0	0	0	0	491.5	430.75	k__Bacteria; p__Actinobacteria; c__Actinobacteria; o__Actinomycetales; f__Dermacoccaceae; g__Dermacoccus; s__
X706	3	0.9339	0.001	0	0	0	1	0	0	0	0	46	52	5	10	1	0	0	0	0	0	0	1	0	0	0	0	0	0	0	0	0	0	1	0	0	1	1	2	0	0	0	28	28.25	k__Bacteria; p__Firmicutes; c__Clostridia; o__Clostridiales; f__Lachnospiraceae; g__Blautia; s__obeum
X73	3	0.9313	0.001	0	0	0	1	1	0	0	0	123	133	4	2	0	0	1	1	0	0	0	0	0	0	0	0	0	0	0	0	0	0	0	3	2	3	3	3	0	1	0	63.5	65.5	k__Bacteria; p__Firmicutes; c__Clostridia; o__Clostridiales; f__Ruminococcaceae
X68	3	0.9308	0.001	0	0	0	5	0	6	0	0	155	178	22	8	6	3	4	0	0	0	1	1	0	0	0	0	0	0	0	0	0	0	0	0	0	0	1	0	0	0	0	88.5	90.75	k__Bacteria; p__Bacteroidetes; c__Bacteroidia; o__Bacteroidales; f__Bacteroidaceae; g__Bacteroides; s__
X118	3	0.9145	0.001	0	2	3	3	0	0	0	7	102	67	8	37	3	0	0	0	0	0	0	0	0	0	0	0	0	0	0	0	0	0	1	1	0	0	0	0	0	0	0	52	53.5	k__Bacteria; p__Firmicutes; c__Clostridia; o__Clostridiales; f__Lachnospiraceae; g__Coprococcus; s__
X44	3	0.9131	0.002	0	0	0	3	1	2	0	1	261	283	40	15	12	0	14	18	0	0	0	0	0	0	0	0	0	0	0	0	1	0	0	4	0	1	0	0	0	0	0	150.5	149.75	k__Bacteria; p__Firmicutes; c__Clostridia; o__Clostridiales; f__Lachnospiraceae; g__Blautia; s__
X318	3	0.9	0.002	0	0	0	0	0	0	0	0	3	2	3	1	0	0	1	0	0	0	0	0	0	0	0	0	0	0	0	0	0	0	0	0	0	0	0	0	0	0	0	2.5	2.25	k__Bacteria; p__Firmicutes; c__Clostridia; o__Clostridiales; f__Ruminococcaceae; g__Ruminococcus; s__
X100	3	0.887	0.001	0	0	0	0	0	1	0	1	61	78	10	8	7	0	2	3	0	0	0	0	0	0	0	0	1	3	0	0	0	0	0	0	0	2	0	0	0	0	0	35.5	39.25	k__Bacteria; p__Firmicutes; c__Clostridia; o__Clostridiales; f__Lachnospiraceae; g__Blautia; s__
X34	3	0.8339	0.001	0	0	3	19	14	19	2	2	209	210	71	22	7	0	1	0	0	2	5	3	0	0	0	0	2	0	0	0	1	0	0	3	2	8	4	5	0	0	0	140	128	k__Bacteria; p__Firmicutes; c__Clostridia; o__Clostridiales; f__Lachnospiraceae; g__Roseburia
X172	3	0.75	0.007	0	0	0	0	0	0	0	0	2	16	4	0	0	0	0	0	0	0	0	0	0	0	0	0	0	0	0	0	0	0	0	0	0	0	0	0	0	0	0	3	5.5	k__Bacteria; p__Firmicutes; c__Clostridia; o__Clostridiales; f__Ruminococcaceae; g__Oscillospira; s__
X195	3	0.75	0.006	0	0	0	0	0	0	0	0	3	5	9	0	0	0	0	0	0	0	0	0	0	0	0	0	0	0	0	0	0	0	0	0	0	0	0	0	0	0	0	4	4.25	k__Bacteria; p__Firmicutes; c__Clostridia; o__Clostridiales; f__[Mogibacteriaceae]; g__; s__
X321	3	0.75	0.004	0	0	0	0	0	0	0	0	6	1	5	0	0	0	0	0	0	0	0	0	0	0	0	0	0	0	0	0	0	0	0	0	0	0	0	0	0	0	0	3	3	k__Bacteria; p__Firmicutes; c__Clostridia; o__Clostridiales; f__Ruminococcaceae; g__Ruminococcus; s__
X243	3	0.75	0.005	0	0	0	0	0	0	0	0	22	23	6	0	0	0	0	0	0	0	0	0	0	0	0	0	0	0	0	0	0	0	0	0	0	0	0	0	0	0	0	14	12.75	k__Bacteria; p__Firmicutes; c__Clostridia; o__Clostridiales; f__Lachnospiraceae; g__; s__
X207	3	0.7394	0.009	0	0	0	0	0	0	0	0	17	52	1	0	0	0	0	0	0	0	0	0	0	0	0	0	0	0	0	0	0	0	1	0	0	0	0	0	0	0	0	9	17.5	k__Bacteria; p__Firmicutes; c__Clostridia; o__Clostridiales; f__Lachnospiraceae; g__; s__
X128	3	0.7177	0.008	0	0	0	0	0	0	0	0	46	41	2	0	0	0	0	0	0	0	4	0	0	0	0	0	0	0	0	0	0	0	0	0	0	0	0	0	0	0	0	21.5	22.25	k__Bacteria; p__Firmicutes; c__Clostridia; o__Clostridiales; f__Veillonellaceae; g__Phascolarctobacterium; s__
X249	3	0.7134	0.002	0	0	1	0	0	0	0	0	18	16	5	0	1	0	0	0	0	0	0	0	0	0	0	0	0	0	0	0	0	0	0	0	0	0	0	0	0	0	0	10.5	9.75	k__Bacteria; p__Bacteroidetes; c__Bacteroidia; o__Bacteroidales; f__Bacteroidaceae; g__Bacteroides; s__
X351	3	0.7	0.004	0	0	0	0	0	0	0	0	9	4	1	0	0	0	0	0	0	0	0	1	0	0	0	0	0	0	0	0	0	0	0	0	0	0	0	0	0	0	0	2.5	3.5	k__Bacteria; p__Firmicutes; c__Clostridia; o__Clostridiales; f__Ruminococcaceae; g__Oscillospira; s__
X149	4	1	0.001	0	0	0	0	0	0	0	0	0	0	0	0	15	25	6	1	0	0	0	0	0	0	0	0	0	0	0	0	0	0	0	0	0	0	0	0	0	0	0	10.5	11.75	k__Bacteria; p__Actinobacteria; c__Actinobacteria; o__Actinomycetales; f__Mycobacteriaceae; g__Mycobacterium; s__celatum
X91	4	0.9074	0.004	0	0	0	0	0	1	0	0	0	0	0	0	75	17	3	3	0	0	0	0	0	6	3	0	0	0	0	0	0	0	0	0	0	0	0	0	0	0	0	10	24.5	k__Bacteria; p__Proteobacteria; c__Alphaproteobacteria; o__Rhodospirillales; f__Acetobacteraceae; g__Roseomonas; s__mucosa
X101	4	0.8404	0.003	0	0	0	0	1	0	0	0	0	0	8	21	107	23	4	24	0	0	0	0	0	0	0	0	0	0	0	0	0	0	0	0	0	0	0	0	0	0	0	23.5	39.5	k__Bacteria; p__Proteobacteria; c__Gammaproteobacteria; o__Pasteurellales; f__Pasteurellaceae
X323	4	0.75	0.004	0	0	0	0	0	0	0	0	0	0	0	0	2	4	1	0	0	0	0	0	0	0	0	0	0	0	0	0	0	0	0	0	0	0	0	0	0	0	0	1.5	1.75	k__Bacteria; p__Bacteroidetes; c__Flavobacteriia; o__Flavobacteriales; f__Flavobacteriaceae; g__Flavobacterium; s__succinicans
X1089	4	0.7379	0.005	0	0	7	3	4	3	0	0	0	0	0	0	2	8	74	144	2	2	0	0	0	0	0	1	22	16	0	0	0	0	11	10	0	0	0	0	0	0	0	41	57	k__Bacteria
X1079	4	0.7376	0.008	0	0	2	3	0	0	0	0	0	1	0	0	2	2	37	63	3	3	0	0	0	0	0	0	8	7	0	0	0	0	6	4	0	0	0	0	0	0	0	19.5	26	k__Bacteria
X43	4	0.7268	0.005	0	0	0	0	14	38	4	2	0	0	19	12	150	256	12	20	6	0	6	3	3	0	0	0	19	13	0	1	1	0	0	0	1	7	5	4	5	0	0	85	109.5	k__Bacteria; p__Proteobacteria; c__Alphaproteobacteria; o__Rhodobacterales; f__Rhodobacteraceae; g__Paracoccus
X335	4	0.7143	0.004	0	0	0	0	0	2	0	0	3	0	0	0	1	7	2	5	0	0	0	0	0	0	0	0	0	0	0	1	0	0	0	0	0	0	0	0	0	0	0	3.5	3.75	k__Bacteria; p__Firmicutes; c__Clostridia; o__Clostridiales; f__[Tissierellaceae]; g__Anaerococcus; s__
X147	5	1	0.001	0	0	0	0	0	0	0	0	0	0	0	0	0	0	0	0	53	28	1	1	0	0	0	0	0	0	0	0	0	0	0	0	0	0	0	0	0	0	0	14.5	20.75	k__Bacteria; p__Proteobacteria; c__Betaproteobacteria; o__Neisseriales; f__Neisseriaceae
X373	5	1	0.001	0	0	0	0	0	0	0	0	0	0	0	0	0	0	0	0	128	196	1	5	0	0	0	0	0	0	0	0	0	0	0	0	0	0	0	0	0	0	0	66.5	82.5	k__Bacteria; p__Proteobacteria; c__Betaproteobacteria; o__Neisseriales; f__Neisseriaceae
X51	5	0.9967	0.001	0	0	0	0	0	0	1	0	0	0	0	0	0	0	0	0	242	308	40	14	1	0	0	0	0	0	0	0	0	0	0	0	0	0	0	0	0	0	0	141	151	k__Bacteria; p__Proteobacteria; c__Betaproteobacteria; o__Neisseriales; f__Neisseriaceae; g__Conchiformibius; s__
X550	5	0.9857	0.002	0	0	0	0	0	0	0	0	0	0	0	1	0	0	0	0	19	22	24	4	0	0	0	0	0	0	0	0	0	0	0	0	0	0	0	0	0	0	0	20.5	17.25	k__Bacteria; p__Proteobacteria; c__Gammaproteobacteria; o__Pasteurellales; f__Pasteurellaceae
X64	5	0.9795	0.001	0	0	0	0	0	0	0	0	0	0	3	0	0	0	0	0	156	139	1	6	0	0	0	0	0	0	0	0	1	0	0	0	0	0	1	0	1	0	0	72.5	75.5	k__Bacteria; p__Proteobacteria; c__Gammaproteobacteria; o__Pseudomonadales; f__Moraxellaceae; g__Moraxella; s__
X95	5	0.9739	0.001	0	0	0	0	0	1	0	0	0	0	0	0	3	0	0	0	144	68	9	3	0	0	0	0	0	0	0	0	2	0	0	0	0	0	0	0	0	0	0	38.5	56	k__Bacteria; p__Fusobacteria; c__Fusobacteriia; o__Fusobacteriales; f__Fusobacteriaceae; g__Fusobacterium; s__
X108	5	0.9724	0.001	0	0	0	0	3	0	0	0	0	0	0	0	0	0	0	0	82	78	15	1	0	0	0	0	0	0	0	0	0	0	1	0	0	0	1	0	0	0	0	46.5	44	k__Bacteria; p__Bacteroidetes; c__Flavobacteriia; o__Flavobacteriales; f__[Weeksellaceae]; g__; s__
X221	5	0.9524	0.001	0	0	0	0	0	0	0	0	0	0	1	3	0	0	0	0	39	24	16	1	0	0	0	0	0	0	0	0	0	0	0	0	0	0	0	0	0	0	0	20	20	k__Bacteria; p__Firmicutes; c__Bacilli; o__Lactobacillales; f__Aerococcaceae
X78	5	0.9482	0.002	0	0	0	0	0	0	0	0	0	0	1	1	0	0	6	2	134	83	19	8	0	0	0	0	2	0	0	0	0	0	0	0	0	0	0	0	1	0	0	51	61	k__Bacteria; p__Proteobacteria; c__Gammaproteobacteria; o__Pseudomonadales; f__Moraxellaceae; g__Moraxella; s__
X97	5	0.9353	0.002	0	0	0	0	0	1	0	0	0	0	2	17	0	0	0	0	238	252	57	7	0	0	0	0	3	0	0	2	0	0	0	0	0	0	0	0	10	0	0	147.5	138.5	k__Bacteria; p__Proteobacteria; c__Gammaproteobacteria; o__Pasteurellales; f__Pasteurellaceae; g__; s__
X136	5	0.898	0.001	0	0	0	0	0	0	0	0	0	0	0	8	0	0	1	0	32	43	12	1	0	0	0	0	0	1	0	0	0	0	0	0	0	0	0	0	0	0	0	22	22	k__Bacteria; p__Firmicutes; c__Bacilli; o__Lactobacillales; f__Streptococcaceae; g__Streptococcus; s__
X755	5	0.75	0.005	0	0	0	0	0	0	0	0	0	0	0	0	0	0	0	0	2	2	0	1	0	0	0	0	0	0	0	0	0	0	0	0	0	0	0	0	0	0	0	1.5	1.25	k__Bacteria; p__[Thermi]; c__Deinococci; o__Deinococcales; f__Deinococcaceae; g__Deinococcus; s__
X203	5	0.75	0.001	0	0	0	0	0	0	0	0	0	0	0	0	0	0	0	0	9	20	0	1	0	0	0	0	0	0	0	0	0	0	0	0	0	0	0	0	0	0	0	5	7.5	k__Bacteria; p__Tenericutes; c__Mollicutes; o__Mycoplasmatales; f__Mycoplasmataceae
X970	5	0.75	0.009	0	0	0	0	0	0	0	0	0	0	0	0	0	0	0	0	6	5	5	0	0	0	0	0	0	0	0	0	0	0	0	0	0	0	0	0	0	0	0	5	4	k__Bacteria; p__Firmicutes; c__Clostridia; o__Clostridiales; f__Peptococcaceae; g__Peptococcus; s__
X328	5	0.75	0.004	0	0	0	0	0	0	0	0	0	0	0	0	0	0	0	0	7	6	10	0	0	0	0	0	0	0	0	0	0	0	0	0	0	0	0	0	0	0	0	6.5	5.75	k__Bacteria; p__Proteobacteria; c__Epsilonproteobacteria; o__Campylobacterales; f__Helicobacteraceae; g__Wolinella; s__succinogenes
X161	5	0.75	0.005	0	0	0	0	0	0	0	0	0	0	0	0	0	0	0	0	40	62	5	0	0	0	0	0	0	0	0	0	0	0	0	0	0	0	0	0	0	0	0	22.5	26.75	k__Bacteria; p__Fusobacteria; c__Fusobacteriia; o__Fusobacteriales; f__Leptotrichiaceae; g__; s__
X1094	5	0.75	0.007	0	0	0	0	0	0	0	0	0	0	0	0	0	0	0	0	2	2	3	0	0	0	0	0	0	0	0	0	0	0	0	0	0	0	0	0	0	0	0	2	1.75	k__Bacteria; p__Tenericutes; c__Mollicutes; o__Acholeplasmatales; f__Acholeplasmataceae; g__Acholeplasma; s__
X428	5	0.75	0.005	0	0	0	0	0	0	0	0	0	0	0	0	0	0	0	0	4	0	3	3	0	0	0	0	0	0	0	0	0	0	0	0	0	0	0	0	0	0	0	3	2.5	k__Bacteria; p__Tenericutes; c__Mollicutes; o__Mycoplasmatales; f__Mycoplasmataceae; g__Mycoplasma; s__
X804	5	0.75	0.006	0	0	0	0	0	0	0	0	0	0	0	0	0	0	0	0	53	32	0	1	0	0	0	0	0	0	0	0	0	0	0	0	0	0	0	0	0	0	0	16.5	21.5	k__Bacteria; p__Proteobacteria; c__Betaproteobacteria; o__Neisseriales; f__Neisseriaceae
X723	5	0.75	0.006	0	0	0	0	0	0	0	0	0	0	0	0	0	0	0	0	2	2	3	0	0	0	0	0	0	0	0	0	0	0	0	0	0	0	0	0	0	0	0	2	1.75	k__Bacteria; p__Firmicutes; c__Clostridia; o__Clostridiales; f__Lachnospiraceae
X141	5	0.7422	0.003	0	0	0	0	0	0	0	0	0	0	0	0	1	0	0	0	47	45	3	0	0	0	0	0	0	0	0	0	0	0	0	0	0	0	0	0	0	0	0	24	23.75	k__Bacteria; p__Firmicutes; c__Clostridia; o__Clostridiales
X345	5	0.7377	0.007	0	0	0	0	0	0	0	0	0	0	0	0	0	0	0	1	32	23	5	0	0	0	0	0	0	0	0	0	0	0	0	0	0	0	0	0	0	0	0	14	15	k__Bacteria; p__Proteobacteria; c__Gammaproteobacteria; o__Xanthomonadales; f__Xanthomonadaceae
X676	5	0.72	0.014	0	0	0	0	0	0	0	0	0	0	0	0	0	0	0	0	17	14	1	0	0	0	0	0	0	0	0	0	0	0	0	0	0	0	0	0	0	1	0	7.5	8	k__Bacteria; p__Firmicutes; c__Bacilli; o__Lactobacillales; f__Streptococcaceae; g__Streptococcus; s__
X210	5	0.7167	0.01	0	0	0	0	2	0	0	0	0	0	0	0	0	0	0	0	16	24	3	0	0	0	0	0	0	0	0	0	0	0	0	0	0	0	0	0	0	0	0	9.5	10.75	k__Bacteria; p__Proteobacteria; c__Gammaproteobacteria; o__Pasteurellales; f__Pasteurellaceae; g__Pasteurella; s__
X110	6	0.7063	0.001	0	0	4	11	8	0	0	0	4	0	0	0	3	13	2	0	0	0	6	4	60	18	24	76	2	9	0	2	2	3	0	1	0	0	0	0	0	0	0	42	44.5	k__Bacteria; p__Firmicutes; c__Clostridia; o__Clostridiales; f__Veillonellaceae; g__Dialister; s__
X177	8	0.75	0.007	0	0	0	0	0	0	0	0	0	0	0	0	0	0	0	0	0	0	0	0	0	0	0	0	0	0	0	0	0	1	3	11	0	0	0	0	0	0	0	2	3.75	k__Bacteria; p__Actinobacteria; c__Actinobacteria; o__Actinomycetales; f__Actinomycetaceae; g__Trueperella; s__
X145	9	1	0.001	0	0	0	0	0	0	0	0	0	0	0	0	0	0	0	0	0	0	0	0	0	0	0	0	0	0	0	0	0	0	0	0	9	53	1	1	0	0	0	5	16	k__Bacteria; p__Firmicutes; c__Clostridia; o__Clostridiales
X290	9	0.8571	0.001	0	0	0	0	0	0	0	0	0	0	0	0	0	0	0	0	0	0	0	0	0	0	3	0	0	0	0	0	0	0	0	0	2	5	5	6	0	0	0	5	4.5	k__Bacteria; p__Firmicutes; c__Clostridia; o__Clostridiales; f__Lachnospiraceae; g__Moryella; s__indoligenes
X132	9	0.7857	0.002	0	0	2	6	0	0	0	0	0	0	1	0	0	0	0	0	0	0	0	0	0	0	0	0	0	0	0	0	0	0	0	0	3	23	1	6	0	0	0	4.5	8.25	k__Bacteria; p__Firmicutes; c__Clostridia; o__Clostridiales; f__[Tissierellaceae]; g__Peptoniphilus; s__
X77	9	0.779	0.002	0	0	0	0	12	8	0	0	0	0	0	0	0	0	0	0	0	0	0	0	0	0	37	2	0	0	0	0	0	0	0	0	11	34	69	94	0	0	0	51.5	52	k__Bacteria; p__Firmicutes; c__Clostridia; o__Clostridiales; f__Veillonellaceae; g__Dialister; s__
X820	9	0.7674	0.021	1	0	0	30	13	8	11	0	0	0	35	15	0	7	0	0	0	2	1	0	0	0	42	1	14	11	0	0	2	5	2	1	1	4	296	371	0	0	2	150	168	k__Bacteria; p__Firmicutes; c__Clostridia; o__Clostridiales; f__[Tissierellaceae]; g__Anaerococcus; s__
X174	9	0.7619	0.004	0	0	0	0	7	0	0	0	1	0	0	0	0	0	0	0	0	0	1	0	0	0	0	0	1	0	0	0	0	0	0	0	1	5	22	4	0	0	0	4.5	8	k__Bacteria; p__Firmicutes; c__Bacilli; o__Bacillales; f__[Exiguobacteraceae]; g__Exiguobacterium; s__
X242	9	0.75	0.004	0	0	0	0	0	0	0	0	0	0	0	0	0	0	0	0	0	0	0	0	0	0	0	0	0	0	0	0	0	0	0	0	0	4	15	7	0	0	0	5.5	6.5	k__Bacteria; p__Firmicutes; c__Clostridia; o__Clostridiales; f__Lachnospiraceae; g__Moryella; s__
X272	9	0.7027	0.003	0	0	0	7	0	0	0	0	0	0	0	0	0	1	0	0	0	0	2	0	0	0	0	0	0	0	0	1	0	0	0	0	1	1	11	13	0	0	0	6	6.5	k__Bacteria; p__Firmicutes; c__Clostridia; o__Clostridiales; f__Peptococcaceae; g__Peptococcus; s__

## Sheet: Nostril
otu_id	Partner number	indicator_value	p_value	H01.A.05	H01.A.06	H01.B.05	H01.B.06	H02.A.05	H02.A.06	H02.B.05	H02.B.06	H03.A.05	H03.A.06	H03.B.05	H03.B.06	H04.A.05	H04.A.06	H04.B.05	H04.B.06	H05.A.05	H05.A.06	H05.B.05	H05.B.06	H06.A.05	H06.A.06	H06.B.05	H06.B.06	H07.A.05	H07.A.06	H07.B.05	H07.B.06	H08.A.05	H08.A.06	H08.B.05	H08.B.06	H09.A.05	H09.A.06	H09.B.05	H09.B.06	H10.A.05	H10.A.06	H10.B.05	H10.B.06	Median	Average	Consensus Lineage
X22	1	0.9103	0.001	8	58	374	352	1	0	2	0	1	7	0	2	2	0	1	2	0	2	1	3	0	1	2	0	3	0	0	0	7	35	3	1	0	0	0	1	0	0	0	1	205	198	k__Bacteria; p__Firmicutes; c__Bacilli; o__Lactobacillales; f__Streptococcaceae; g__Lactococcus; s__
X176	1	0.9091	0.001	1	1	6	2	0	0	0	0	0	0	0	0	0	0	0	0	0	0	0	0	0	0	0	0	0	0	0	0	1	0	0	0	0	0	0	0	0	0	0	0	1.5	2.5	k__Bacteria; p__Bacteroidetes; c__Flavobacteriia; o__Flavobacteriales; f__[Weeksellaceae]; g__Chryseobacterium; s__
X10	1	0.7608	0.021	21	30	1638	194	7	13	83	9	32	99	159	91	0	3	5	4	1	3	0	0	0	2	1	1	6	1	2	8	10	5	0	0	5	2	5	13	0	11	2	9	112	470.75	k__Bacteria; p__Firmicutes; c__Bacilli; o__Lactobacillales; f__Streptococcaceae; g__Streptococcus; s__
X23	1	0.7432	0.034	8	2736	0	4	1	3	1	2	0	0	0	0	0	0	0	0	2	0	0	0	0	0	0	0	0	0	0	3	5	8	0	0	0	0	0	0	0	0	0	0	6	687	k__Bacteria; p__Actinobacteria; c__Actinobacteria; o__Actinomycetales; f__Brevibacteriaceae; g__Brevibacterium; s__
X34	1	0.729	0.029	1	0	63	387	0	0	0	0	0	1	0	0	0	0	0	1	0	0	0	0	0	0	0	0	0	0	0	1	1	0	0	0	0	0	3	6	0	0	0	0	32	112.75	k__Bacteria; p__Proteobacteria; c__Alphaproteobacteria; o__Rickettsiales; f__mitochondria
X59	10	0.7422	0.018	0	0	0	0	0	0	0	0	0	0	0	0	0	0	0	1	0	0	0	0	0	0	0	0	0	0	0	0	0	0	0	0	0	1	0	0	0	1	1	188	1	47.75	k__Bacteria; p__Actinobacteria; c__Actinobacteria; o__Actinomycetales; f__Corynebacteriaceae; g__Corynebacterium
X35	2	0.9273	0.001	0	0	0	13	5	28	442	86	1	0	8	7	0	0	1	3	0	0	0	0	0	0	0	0	1	2	0	0	0	0	0	0	1	5	1	1	0	0	0	0	57	140.25	k__Bacteria; p__Proteobacteria; c__Gammaproteobacteria; o__Pseudomonadales; f__Moraxellaceae; g__Enhydrobacter; s__
X83	2	0.877	0.007	0	0	0	0	4	2	96	119	0	0	8	1	0	0	1	0	0	0	0	0	0	0	0	0	0	4	0	2	3	0	5	2	0	0	3	1	0	0	1	0	50	55.25	k__Bacteria; p__Firmicutes; c__Clostridia; o__Clostridiales; f__[Tissierellaceae]; g__Anaerococcus; s__
X99	2	0.83	0.009	0	0	1	0	1	1	66	15	0	0	0	0	0	0	0	0	1	2	1	0	0	0	0	0	0	0	1	0	1	8	0	0	0	1	0	0	1	0	0	0	8	20.75	k__Bacteria; p__Tenericutes; c__Mollicutes; o__Mycoplasmatales; f__Mycoplasmataceae; g__Mycoplasma
X312	2	0.7746	0.017	1	0	3	5	3	2	120	9	3	0	4	2	0	0	0	0	1	1	1	0	0	0	0	0	0	0	0	0	2	14	0	0	0	0	0	0	1	0	1	0	6	33.5	k__Bacteria; p__Tenericutes; c__Mollicutes; o__Mycoplasmatales; f__Mycoplasmataceae; g__Mycoplasma
X906	2	0.75	0.006	0	0	0	0	2	0	6	7	0	0	0	0	0	0	0	0	0	0	0	0	0	0	0	0	0	0	0	0	0	0	0	0	0	0	0	0	0	0	0	0	4	3.75	k__Bacteria
X700	2	0.75	0.007	0	0	0	0	1	2	5	0	0	0	0	0	0	0	0	0	0	0	0	0	0	0	0	0	0	0	0	0	0	0	0	0	0	0	0	0	0	0	0	0	1.5	2	k__Bacteria; p__Firmicutes; c__Clostridia; o__Clostridiales; f__Lachnospiraceae; g__Blautia; s__
X208	3	0.84	0.002	0	3	0	0	0	0	0	0	1	2	18	21	0	0	0	0	0	0	0	0	0	0	0	0	0	0	0	0	4	1	0	0	0	0	0	0	0	0	0	0	10	10.5	k__Bacteria; p__Proteobacteria; c__Gammaproteobacteria; o__Pasteurellales; f__Pasteurellaceae; g__Aggregatibacter
X373	3	0.8333	0.001	0	0	0	0	0	0	0	0	1	1	3	5	0	0	0	0	0	0	0	0	0	0	0	0	2	0	0	0	0	0	0	0	0	0	0	0	0	0	0	0	2	2.5	k__Bacteria; p__Actinobacteria; c__Actinobacteria; o__Actinomycetales; f__Dermacoccaceae; g__Dermacoccus; s__
X13	3	0.7479	0.002	24	70	23	21	11	29	82	12	94	369	755	1508	12	2	16	11	8	4	20	13	1	0	11	23	0	9	7	5	185	113	3	12	22	19	49	97	0	0	3	2	562	681.5	k__Bacteria; p__Proteobacteria; c__Gammaproteobacteria; o__Pasteurellales; f__Pasteurellaceae; g__Haemophilus; s__parainfluenzae
X641	3	0.7381	0.001	1	1	1	0	2	1	0	0	2	9	10	10	0	0	0	1	0	0	0	0	0	0	1	0	0	0	0	0	0	0	0	2	1	0	0	0	0	0	0	0	9.5	7.75	k__Bacteria; p__Firmicutes; c__Bacilli; o__Lactobacillales; f__Streptococcaceae; g__Streptococcus
X156	3	0.7059	0.003	0	0	2	0	0	0	0	0	2	1	11	10	0	0	0	0	3	0	0	0	0	0	0	1	1	0	0	0	1	0	0	0	0	0	0	2	0	0	0	0	6	6	k__Bacteria; p__Firmicutes; c__Clostridia; o__Clostridiales; f__[Tissierellaceae]; g__Parvimonas; s__
X11	4	0.9912	0.004	0	2	4	10	0	1	3	8	0	1	1	0	7	2	4479	119	0	0	1	0	2	0	1	0	0	0	1	0	0	0	0	0	0	0	0	0	3	1	1	1	63	1151.75	k__Bacteria; p__Proteobacteria; c__Gammaproteobacteria; o__Enterobacteriales; f__Enterobacteriaceae; g__Escherichia; s__coli
X190	5	1	0.001	0	0	0	0	0	0	0	0	0	0	0	0	0	0	0	0	1	2	2	1	0	0	0	0	0	0	0	0	0	0	0	0	0	0	0	0	0	0	0	0	1.5	1.5	k__Bacteria; p__Proteobacteria; c__Betaproteobacteria; o__Neisseriales; f__Neisseriaceae; g__; s__
X248	5	1	0.001	0	0	0	0	0	0	0	0	0	0	0	0	0	0	0	0	5	3	7	1	0	0	0	0	0	0	0	0	0	0	0	0	0	0	0	0	0	0	0	0	4	4	k__Bacteria; p__Bacteroidetes; c__Flavobacteriia; o__Flavobacteriales; f__[Weeksellaceae]; g__; s__
X102	5	0.9123	0.001	0	0	1	0	0	0	2	0	0	0	0	0	0	0	0	0	12	24	3	13	0	0	0	0	0	0	0	0	0	1	1	0	0	0	0	0	0	0	0	0	12.5	13	k__Bacteria; p__Proteobacteria; c__Gammaproteobacteria; o__Pasteurellales; f__Pasteurellaceae; g__; s__
X74	5	0.8923	0.001	0	0	0	0	0	1	0	0	0	1	3	0	0	0	0	0	14	7	36	1	0	0	0	0	0	0	0	0	0	0	0	0	0	0	0	1	0	0	1	0	10.5	14.5	k__Bacteria; p__Proteobacteria; c__Betaproteobacteria; o__Neisseriales; f__Neisseriaceae; g__Conchiformibius; s__
X798	5	0.75	0.006	0	0	0	0	0	0	0	0	0	0	0	0	0	0	0	0	5	4	3	0	0	0	0	0	0	0	0	0	0	0	0	0	0	0	0	0	0	0	0	0	3.5	3	k__Bacteria; p__Proteobacteria; c__Gammaproteobacteria; o__Pasteurellales; f__Pasteurellaceae; g__; s__
X17	6	0.9997	0.001	0	0	0	0	0	0	0	0	0	0	0	0	0	0	0	0	0	0	0	0	3	28	2637	314	0	0	0	0	0	0	0	0	0	1	0	0	0	0	0	0	171	745.5	k__Bacteria; p__Proteobacteria; c__Gammaproteobacteria; o__Pseudomonadales; f__Moraxellaceae; g__Moraxella; s__lincolnii
X861	7	0.8126	0.023	1	0	1	0	1	0	0	12	2	1	44	1	4	1	0	1	1	0	0	1	2	0	0	0	2	5	48	626	13	3	5	7	3	4	3	4	28	6	3	5	26.5	170.25	k__Bacteria; p__Actinobacteria; c__Actinobacteria; o__Actinomycetales; f__Corynebacteriaceae; g__Corynebacterium; s__
X30	7	0.7622	0.033	0	1	0	0	1	0	0	40	0	1	13	0	2	0	1	1	1	0	0	4	1	0	0	2	15	7	55	1061	0	0	0	3	4	20	1	2	19	178	0	60	35	284.5	k__Bacteria; p__Actinobacteria; c__Actinobacteria; o__Actinomycetales; f__Corynebacteriaceae; g__Corynebacterium; s__
X7	7	0.7435	0.002	116	442	0	0	0	0	0	0	0	0	0	0	0	0	2	0	0	0	0	0	278	308	1	0	47	900	2921	1789	0	0	0	0	135	257	306	28	1	78	0	0	1344.5	1414.25	k__Bacteria; p__Firmicutes; c__Bacilli; o__Lactobacillales; f__Aerococcaceae; g__Alloiococcus; s__
X152	7	0.7179	0.008	0	0	0	0	0	0	0	0	0	0	0	0	0	0	0	0	0	0	0	0	0	0	1	0	0	2	3	62	0	0	0	0	0	0	0	0	2	0	0	0	2.5	16.75	k__Bacteria; p__Actinobacteria; c__Actinobacteria; o__Actinomycetales; f__Corynebacteriaceae; g__Corynebacterium; s__
X941	7	0.7162	0.002	4	12	1	0	0	0	0	0	0	0	0	0	0	0	0	0	0	0	0	0	26	11	0	0	1	43	101	72	0	0	0	0	5	7	14	2	0	4	0	0	57.5	54.25	k__Bacteria; p__Firmicutes; c__Bacilli; o__Lactobacillales; f__Aerococcaceae; g__Alloiococcus; s__

## Sheet: Nose
otu_id	Partner number	indicator_value	p_value	H01.A.03	H01.A.04	H01.B.03	H01.B.04	H02.A.03	H02.A.04	H02.B.03	H02.B.04	H03.A.03	H03.A.04	H03.B.03	H03.B.04	H04.A.03	H04.A.04	H04.B.03	H04.B.04	H05.A.03	H05.A.04	H05.B.03	H05.B.04	H06.A.03	H06.A.04	H06.B.03	H06.B.04	H07.A.03	H07.A.04	H07.B.03	H07.B.04	H08.A.03	H08.A.04	H08.B.03	H08.B.04	H09.A.03	H09.A.04	H09.B.03	H09.B.04	H10.A.03	H10.A.04	H10.B.03	H10.B.04	Median	Average	Consensus Lineage
X10	1	0.8754	0.001	29	167	363	1162	3	1	0	0	0	8	3	3	8	0	141	15	9	3	0	2	0	0	4	0	8	2	1	0	7	14	0	0	1	0	1	1	2	0	0	8	265	430.25	k__Bacteria; p__Firmicutes; c__Bacilli; o__Lactobacillales; f__Streptococcaceae; g__Lactococcus; s__
X828	1	0.8276	0.001	1	1	3	19	0	0	0	0	0	0	0	0	0	0	0	0	1	0	0	0	0	0	0	0	0	0	0	0	0	2	0	0	0	0	0	0	0	0	2	0	2	6	k__Bacteria
X1044	1	0.7556	0.004	4	16	29	121	1	1	0	0	0	1	10	8	1	1	6	0	1	0	0	0	0	0	0	1	1	3	0	0	5	5	1	0	0	0	4	2	0	1	0	2	22.5	42.5	k__Bacteria; p__Firmicutes; c__Bacilli; o__Lactobacillales; f__Streptococcaceae
X129	10	0.8364	0.003	0	0	1	0	0	0	0	0	1	0	1	0	1	1	0	1	0	2	0	0	0	0	0	0	2	2	0	0	0	0	0	0	0	0	0	6	9	78	1	4	6.5	23	k__Bacteria; p__Proteobacteria; c__Alphaproteobacteria; o__Sphingomonadales; f__Sphingomonadaceae
X57	2	0.8536	0.012	0	0	0	0	227	45	1	1	3	10	3	1	0	0	0	0	0	1	0	0	5	4	0	0	0	0	0	0	3	13	1	0	0	0	0	1	0	2	0	0	23	68.5	k__Bacteria; p__Actinobacteria; c__Actinobacteria; o__Actinomycetales; f__Corynebacteriaceae; g__Corynebacterium
X186	3	0.9302	0.001	0	0	0	0	0	3	0	0	11	15	10	4	0	0	0	0	0	0	0	0	0	0	0	0	0	0	0	0	0	0	0	0	0	0	0	0	0	0	0	0	10.5	10	k__Bacteria; p__Actinobacteria; c__Actinobacteria; o__Actinomycetales; f__Nocardiaceae; g__Nocardia; s__
X17	3	0.8145	0.039	5	64	8	4	9	8	3	3	10	5	1247	428	2	2	41	13	14	10	3	1	1	1	9	18	8	8	0	0	19	44	11	6	7	4	39	13	7	0	0	0	219	422.5	k__Bacteria; p__Actinobacteria; c__Actinobacteria; o__Actinomycetales; f__Micrococcaceae; g__Rothia; s__mucilaginosa
X319	3	0.75	0.008	0	0	0	0	0	0	0	0	0	1	7	6	0	0	0	0	0	0	0	0	0	0	0	0	0	0	0	0	0	0	0	0	0	0	0	0	0	0	0	0	3.5	3.5	k__Bacteria; p__SR1; c__; o__; f__; g__; s__
X173	3	0.7137	0.008	0	0	0	0	0	0	0	0	1	0	25	33	0	0	0	0	0	0	0	0	0	0	0	0	0	0	0	0	0	0	0	0	0	0	0	0	3	0	0	0	13	14.75	k__Bacteria; p__Actinobacteria; c__Actinobacteria; o__Actinomycetales; f__Dermacoccaceae; g__Dermacoccus; s__
X625	3	0.7115	0.006	0	1	0	0	0	0	0	0	2	0	18	17	0	0	0	0	0	0	0	0	0	0	0	0	0	0	0	0	1	0	0	0	0	0	0	0	0	0	0	0	9.5	9.25	k__Bacteria; p__Proteobacteria; c__Betaproteobacteria; o__Neisseriales; f__Neisseriaceae; g__Neisseria
X49	4	0.7103	0.022	1	0	0	0	0	0	0	2	0	0	0	0	1	131	11	0	0	0	0	0	0	0	2	0	0	0	0	0	0	0	2	0	0	0	0	0	0	0	0	1	6	35.75	k__Bacteria; p__Firmicutes; c__Clostridia; o__Clostridiales; f__Veillonellaceae; g__Dialister; s__
X113	5	1	0.001	0	0	0	0	0	0	0	0	0	0	0	0	0	0	0	0	7	11	7	3	0	0	0	0	0	0	0	0	0	0	0	0	0	0	0	0	0	0	0	0	7	7	k__Bacteria; p__Proteobacteria; c__Betaproteobacteria; o__Neisseriales; f__Neisseriaceae
X219	5	1	0.001	0	0	0	0	0	0	0	0	0	0	0	0	0	0	0	0	6	12	1	3	0	0	0	0	0	0	0	0	0	0	0	0	0	0	0	0	0	0	0	0	4.5	5.5	k__Bacteria; p__Bacteroidetes; c__Flavobacteriia; o__Flavobacteriales; f__Flavobacteriaceae; g__Capnocytophaga
X80	5	0.9892	0.002	0	0	0	0	0	0	0	0	0	1	0	0	0	0	0	0	24	59	4	5	0	0	0	0	0	0	0	0	0	0	0	0	0	0	0	0	0	0	0	0	14.5	23	k__Bacteria; p__Bacteroidetes; c__Flavobacteriia; o__Flavobacteriales; f__[Weeksellaceae]; g__; s__
X93	5	0.9758	0.002	0	0	0	0	0	0	0	0	0	0	0	0	0	0	0	2	73	160	7	2	0	0	0	1	2	0	0	0	0	0	0	0	0	0	0	1	0	0	0	0	40	60.5	k__Bacteria; p__Proteobacteria; c__Gammaproteobacteria; o__Pasteurellales; f__Pasteurellaceae; g__; s__
X136	5	0.9524	0.001	0	0	0	0	0	0	0	0	0	0	0	0	0	0	0	0	2	13	3	2	0	0	0	0	0	0	0	0	0	0	0	0	0	0	1	0	0	0	0	0	2.5	5	k__Bacteria; p__Proteobacteria; c__Gammaproteobacteria; o__Pasteurellales; f__Pasteurellaceae; g__Pasteurella; s__
X48	5	0.9498	0.002	1	0	1	0	0	0	0	0	0	0	1	7	0	0	0	0	135	141	4	4	0	0	0	4	0	0	0	0	0	0	0	0	0	0	0	0	0	0	1	0	69.5	71	k__Bacteria; p__Proteobacteria; c__Betaproteobacteria; o__Neisseriales; f__Neisseriaceae; g__Conchiformibius; s__
X558	5	0.8462	0.001	0	0	0	0	0	0	0	0	0	0	0	0	0	0	0	0	4	5	1	1	0	0	0	0	0	0	0	0	0	0	0	0	1	1	0	0	0	0	0	0	2.5	2.75	k__Bacteria; p__Bacteroidetes; c__Bacteroidia; o__Bacteroidales; f__Porphyromonadaceae; g__Porphyromonas; s__
X572	5	0.8393	0.001	0	0	0	0	0	0	0	0	0	0	0	0	0	0	0	0	27	49	4	14	0	0	0	0	0	14	0	0	0	1	1	0	0	0	2	0	0	0	0	0	20.5	23.5	k__Bacteria; p__Proteobacteria; c__Gammaproteobacteria; o__Pseudomonadales; f__Moraxellaceae; g__Moraxella; s__
X993	5	0.75	0.005	0	0	0	0	0	0	0	0	0	0	0	0	0	0	0	0	5	2	1	0	0	0	0	0	0	0	0	0	0	0	0	0	0	0	0	0	0	0	0	0	1.5	2	k__Bacteria; p__Bacteroidetes; c__Bacteroidia; o__Bacteroidales; f__Porphyromonadaceae; g__Porphyromonas; s__
X226	5	0.75	0.002	0	0	0	0	0	0	0	0	0	0	0	0	0	0	0	0	5	3	4	0	0	0	0	0	0	0	0	0	0	0	0	0	0	0	0	0	0	0	0	0	3.5	3	k__Bacteria; p__Proteobacteria; c__Betaproteobacteria; o__Neisseriales; f__Neisseriaceae; g__; s__
X693	5	0.75	0.007	0	0	0	0	0	0	0	0	0	0	0	0	0	0	0	0	5	3	1	0	0	0	0	0	0	0	0	0	0	0	0	0	0	0	0	0	0	0	0	0	2	2.25	k__Bacteria; p__Tenericutes; c__Mollicutes; o__Mycoplasmatales; f__Mycoplasmataceae
X358	5	0.75	0.002	0	0	0	0	0	0	0	0	0	0	0	0	0	0	0	0	5	3	2	0	0	0	0	0	0	0	0	0	0	0	0	0	0	0	0	0	0	0	0	0	2.5	2.5	k__Bacteria; p__Bacteroidetes; c__Bacteroidia; o__Bacteroidales; f__Porphyromonadaceae
X850	5	0.75	0.006	0	0	0	0	0	0	0	0	0	0	0	0	0	0	0	0	3	6	0	1	0	0	0	0	0	0	0	0	0	0	0	0	0	0	0	0	0	0	0	0	2	2.5	k__Bacteria; p__Firmicutes; c__Clostridia; o__Clostridiales; f__Peptococcaceae; g__Peptococcus; s__
X335	5	0.75	0.007	0	0	0	0	0	0	0	0	0	0	0	0	0	0	0	0	0	2	2	1	0	0	0	0	0	0	0	0	0	0	0	0	0	0	0	0	0	0	0	0	1.5	1.25	k__Bacteria; p__Tenericutes; c__Mollicutes; o__Mycoplasmatales; f__Mycoplasmataceae; g__Mycoplasma; s__
X587	5	0.75	0.009	0	0	0	0	0	0	0	0	0	0	0	0	0	0	0	0	8	7	1	0	0	0	0	0	0	0	0	0	0	0	0	0	0	0	0	0	0	0	0	0	4	4	k__Bacteria; p__Firmicutes; c__Bacilli; o__Lactobacillales; f__Streptococcaceae; g__Streptococcus; s__
X343	5	0.75	0.005	0	0	0	0	0	0	0	0	0	0	0	0	0	0	0	0	2	0	7	2	0	0	0	0	0	0	0	0	0	0	0	0	0	0	0	0	0	0	0	0	2	2.75	k__Bacteria; p__Tenericutes; c__Mollicutes; o__Mycoplasmatales; f__Mycoplasmataceae; g__Mycoplasma; s__
X178	5	0.75	0.007	0	0	0	0	0	0	0	0	0	0	0	0	0	0	0	0	1	0	1	1	0	0	0	0	0	0	0	0	0	0	0	0	0	0	0	0	0	0	0	0	1	0.75	k__Bacteria; p__Firmicutes; c__Clostridia; o__Clostridiales
X98	5	0.75	0.002	0	0	0	0	0	0	0	0	0	0	0	0	0	0	0	0	20	45	2	0	0	0	0	0	0	0	0	0	0	0	0	0	0	0	0	0	0	0	0	0	11	16.75	k__Bacteria; p__Firmicutes; c__Clostridia; o__Clostridiales
X97	5	0.742	0.008	0	0	0	0	0	0	0	1	0	0	0	0	0	0	0	0	142	42	2	0	0	0	0	0	0	0	0	0	0	1	0	0	0	0	0	0	0	0	0	0	22	46.5	k__Bacteria; p__Proteobacteria; c__Gammaproteobacteria; o__Pasteurellales; f__Pasteurellaceae; g__; s__
X442	5	0.739	0.002	0	0	0	0	0	0	0	0	0	0	0	0	0	0	0	0	46	82	6	0	0	0	0	0	0	2	0	0	0	0	0	0	0	0	0	0	0	0	0	0	26	33.5	k__Bacteria; p__Proteobacteria; c__Betaproteobacteria; o__Neisseriales; f__Neisseriaceae
X259	5	0.735	0.003	0	0	0	0	0	1	0	0	0	0	0	0	0	0	0	0	28	14	0	7	0	0	0	0	0	0	0	0	0	0	0	0	0	0	0	0	0	0	0	0	10.5	12.25	k__Bacteria; p__Actinobacteria; c__Actinobacteria; o__Actinomycetales; f__Microbacteriaceae; g__Leucobacter; s__
X142	5	0.733	0.006	0	0	0	0	0	0	0	0	0	0	0	0	0	0	0	0	19	21	0	3	0	0	0	0	0	0	0	0	1	0	0	0	0	0	0	0	0	0	0	0	11	10.75	k__Bacteria; p__Firmicutes; c__Bacilli; o__Lactobacillales; f__Aerococcaceae
X282	5	0.7059	0.012	0	0	0	0	0	1	0	0	0	0	0	0	0	0	3	0	46	49	1	0	0	0	0	0	0	0	0	1	0	0	0	0	0	0	1	0	0	0	0	0	23.5	24	k__Bacteria; p__Firmicutes; c__Bacilli; o__Lactobacillales; f__Lactobacillaceae; g__Lactobacillus; s__
X69	7	0.7604	0.005	0	0	4	4	1	1	0	0	0	1	0	16	0	0	0	0	0	0	0	0	0	0	0	0	2	6	27	111	0	7	3	0	2	3	2	0	1	0	0	1	16.5	36.5	k__Bacteria; p__Proteobacteria; c__Gammaproteobacteria; o__Pseudomonadales; f__Moraxellaceae; g__Acinetobacter; s__
X15	7	0.7077	0.009	2	1	0	0	0	0	0	0	0	1	0	0	0	0	2	0	0	0	0	0	2	1	229	0	21	5	279	465	0	0	0	1	30	22	1	1	0	0	25	0	150	192.5	k__Bacteria; p__Firmicutes; c__Bacilli; o__Lactobacillales; f__Aerococcaceae; g__Alloiococcus; s__

## Sheet: Hand
otu_id	Partner number	indicator_value	p_value	H01.A.16	H01.A.17	H01.B.16	H01.B.17	H02.A.16	H02.A.17	H02.B.16	H02.B.17	H03.A.16	H03.A.17	H03.B.16	H03.B.17	H04.A.17	H04.B.16	H04.B.17	H05.A.16	H05.A.17	H05.B.16	H05.B.17	H06.A.16	H06.A.17	H06.B.16	H06.B.17	H07.A.16	H07.A.17	H07.B.16	H07.B.17	H08.A.16	H08.A.17	H08.B.16	H08.B.17	H09.A.16	H09.A.17	H09.B.16	H09.B.17	H10.A.16	H10.A.17	H10.B.16	H10.B.17	Median	Average	Consensus Lineage
X977	1	0.75	0.006	1	1	0	3	0	0	0	0	0	0	0	0	0	0	0	0	0	0	0	0	0	0	0	0	0	0	0	0	0	0	0	0	0	0	0	0	0	0	0	1	0.666667	k__Bacteria; p__Bacteroidetes; c__[Saprospirae]; o__[Saprospirales]; f__Chitinophagaceae; g__; s__
X1714	1	0.75	0.005	2	1	1	0	0	0	0	0	0	0	0	0	0	0	0	0	0	0	0	0	0	0	0	0	0	0	0	0	0	0	0	0	0	0	0	0	0	0	0	1	1.33333	k__Bacteria; p__Firmicutes; c__Bacilli; o__Bacillales; f__Bacillaceae
X45	1	0.7486	0.019	6	10	270	389	3	2	0	0	10	3	0	0	0	13	22	1	0	0	5	0	1	0	0	1	1	3	5	10	0	13	36	4	2	0	8	0	65	3	4	140	95.3333	k__Bacteria; p__Proteobacteria; c__Alphaproteobacteria; o__Rickettsiales; f__mitochondria
X68	10	0.8247	0.009	0	1	0	0	0	0	0	0	1	0	0	0	0	0	0	0	0	0	0	4	4	48	23	1	0	0	3	0	0	0	0	0	0	0	0	4	10	18	368	14	100	k__Bacteria; p__Firmicutes; c__Bacilli; o__Bacillales; f__Staphylococcaceae; g__Jeotgalicoccus; s__
X1814	2	0.75	0.006	0	0	0	0	1	0	2	3	0	0	0	0	0	0	0	0	0	0	0	0	0	0	0	0	0	0	0	0	0	0	0	0	0	0	0	0	0	0	0	1.5	1.5	k__Bacteria; p__Bacteroidetes; c__Bacteroidia; o__Bacteroidales; f__Prevotellaceae; g__Prevotella; s__copri
X486	2	0.75	0.009	0	0	0	0	4	0	3	38	0	0	0	0	0	0	0	0	0	0	0	0	0	0	0	0	0	0	0	0	0	0	0	0	0	0	0	0	0	0	0	3.5	11.25	k__Bacteria; p__Firmicutes; c__Bacilli; o__Lactobacillales; f__Aerococcaceae
X1546	2	0.7031	0.007	0	0	0	0	0	4	1	10	0	0	0	0	0	0	0	0	0	0	0	0	0	0	0	0	0	0	0	0	0	0	0	1	0	0	0	0	0	0	0	2.5	3.75	k__Bacteria; p__SR1; c__; o__; f__; g__; s__
X246	3	0.9359	0.001	1	0	0	0	3	0	0	0	2	1	57	13	0	0	0	0	0	1	0	0	0	0	0	0	0	0	0	0	0	0	0	0	0	0	0	0	0	0	0	7.5	18.25	k__Bacteria; p__Actinobacteria; c__Actinobacteria; o__Actinomycetales; f__Dermacoccaceae; g__Dermacoccus; s__
X72	3	0.7354	0.008	0	0	0	0	0	0	0	0	136	51	0	15	0	0	0	0	0	0	1	0	0	0	0	0	0	0	0	0	0	0	3	0	0	0	0	0	0	0	0	33	50.5	k__Bacteria; p__Proteobacteria; c__Alphaproteobacteria; o__Rhodobacterales; f__Rhodobacteraceae; g__Rhodobacter; s__
X260	5	1	0.001	0	0	0	0	0	0	0	0	0	0	0	0	0	0	0	7	2	14	4	0	0	0	0	0	0	0	0	0	0	0	0	0	0	0	0	0	0	0	0	5.5	6.75	k__Bacteria; p__Firmicutes; c__Clostridia; o__Clostridiales; f__; g__; s__
X438	5	1	0.001	0	0	0	0	0	0	0	0	0	0	0	0	0	0	0	8	9	2	2	0	0	0	0	0	0	0	0	0	0	0	0	0	0	0	0	0	0	0	0	5	5.25	k__Bacteria; p__Bacteroidetes; c__Bacteroidia; o__Bacteroidales; f__Porphyromonadaceae; g__Porphyromonas; s__
X621	5	1	0.001	0	0	0	0	0	0	0	0	0	0	0	0	0	0	0	7	10	2	1	0	0	0	0	0	0	0	0	0	0	0	0	0	0	0	0	0	0	0	0	4.5	5	k__Bacteria; p__Proteobacteria; c__Gammaproteobacteria; o__Pasteurellales; f__Pasteurellaceae; g__; s__
X99	5	1	0.001	0	0	0	0	0	0	0	0	0	0	0	0	0	0	0	52	182	41	6	0	0	0	0	0	0	0	0	0	0	0	0	0	0	0	0	0	0	0	0	46.5	70.25	k__Bacteria; p__Proteobacteria; c__Betaproteobacteria; o__Neisseriales; f__Neisseriaceae
X191	5	1	0.001	0	0	0	0	0	0	0	0	0	0	0	0	0	0	0	27	22	8	11	0	0	0	0	0	0	0	0	0	0	0	0	0	0	0	0	0	0	0	0	16.5	17	k__Bacteria; p__Fusobacteria; c__Fusobacteriia; o__Fusobacteriales; f__Leptotrichiaceae; g__; s__
X132	5	1	0.001	0	0	0	0	0	0	0	0	0	0	0	0	0	0	0	54	97	1	18	0	0	0	0	0	0	0	0	0	0	0	0	0	0	0	0	0	0	0	0	36	42.5	k__Bacteria; p__Proteobacteria; c__Gammaproteobacteria; o__Pasteurellales; f__Pasteurellaceae; g__; s__
X11	5	0.989	0.001	0	0	0	0	0	0	1	10	0	0	0	1	0	0	0	290	969	54	39	0	0	0	0	0	0	0	0	0	1	0	0	0	1	0	0	0	0	0	1	172	338	k__Bacteria; p__Proteobacteria; c__Betaproteobacteria; o__Neisseriales; f__Neisseriaceae; g__Conchiformibius; s__
X149	5	0.9872	0.001	0	0	0	0	0	0	0	0	0	0	0	1	0	0	0	1	5	35	36	0	0	0	0	0	0	0	0	0	0	0	0	0	0	0	0	0	0	0	0	20	19.25	k__Bacteria; p__Tenericutes; c__Mollicutes; o__Mycoplasmatales; f__Mycoplasmataceae; g__Mycoplasma; s__
X251	5	0.9825	0.001	0	0	0	0	0	0	0	0	0	0	0	0	0	0	0	3	7	24	22	0	0	0	0	0	0	0	0	0	0	0	0	0	0	0	1	0	0	0	0	14.5	14	k__Bacteria; p__Tenericutes; c__Mollicutes; o__Mycoplasmatales; f__Mycoplasmataceae; g__Mycoplasma; s__
X88	5	0.9728	0.001	0	0	0	0	0	0	0	0	0	3	0	3	0	0	0	165	356	89	69	0	0	0	0	0	0	0	0	0	0	0	0	9	2	1	0	0	1	0	0	127	169.75	k__Bacteria; p__Proteobacteria; c__Gammaproteobacteria; o__Pasteurellales; f__Pasteurellaceae; g__; s__
X58	5	0.9694	0.002	0	0	0	0	0	3	0	1	0	0	0	0	0	0	0	96	169	19	1	0	0	0	0	0	1	2	2	0	0	0	0	0	0	0	0	0	0	0	0	57.5	71.25	k__Bacteria; p__Proteobacteria; c__Gammaproteobacteria; o__Pseudomonadales; f__Moraxellaceae; g__Moraxella; s__
X112	5	0.9669	0.001	0	0	0	0	0	1	0	1	0	0	0	0	0	0	0	22	87	7	1	0	0	0	0	0	0	0	0	0	0	0	0	0	0	1	0	0	1	0	0	14.5	29.25	k__Bacteria; p__Firmicutes; c__Bacilli; o__Lactobacillales; f__Streptococcaceae; g__Streptococcus; s__
X710	5	0.9559	0.001	0	0	0	0	0	0	0	0	0	0	0	0	0	0	0	6	28	26	5	0	0	0	0	0	0	0	0	0	0	0	0	0	3	0	0	0	0	0	0	16	16.25	k__Bacteria; p__Firmicutes; c__Bacilli; o__Lactobacillales; f__Streptococcaceae; g__Streptococcus; s__
X273	5	0.95	0.001	0	0	0	0	0	0	0	0	0	0	0	0	0	0	0	6	14	8	10	0	0	0	0	0	0	0	0	0	0	0	0	2	0	0	0	0	0	0	0	9	9.5	k__Bacteria; p__Proteobacteria; c__Betaproteobacteria; o__Neisseriales; f__Neisseriaceae; g__; s__
X234	5	0.9489	0.001	1	1	1	0	0	0	0	0	1	0	0	1	0	0	2	47	92	11	11	0	0	0	0	0	0	0	0	0	0	0	0	0	1	0	0	0	0	0	0	29	40.25	k__Bacteria; p__Proteobacteria; c__Gammaproteobacteria; o__Pasteurellales; f__Pasteurellaceae; g__; s__
X463	5	0.9189	0.001	0	0	0	0	0	0	0	0	0	0	0	0	0	0	0	65	80	47	12	0	0	0	0	0	0	0	0	0	0	9	0	0	0	0	0	0	0	0	9	56	51	k__Bacteria; p__Proteobacteria; c__Betaproteobacteria; o__Neisseriales; f__Neisseriaceae
X67	5	0.9176	0.001	0	0	0	0	0	0	4	11	0	0	0	0	0	0	0	61	35	15	56	0	0	0	0	0	0	0	0	0	0	0	0	0	0	0	0	0	0	0	0	45.5	41.75	k__Bacteria; p__Proteobacteria; c__Betaproteobacteria; o__Neisseriales; f__Neisseriaceae
X363	5	0.8992	0.001	0	0	0	0	0	0	0	0	7	1	0	0	0	0	0	19	63	32	2	0	0	0	0	0	0	0	0	1	0	1	0	1	0	2	0	0	0	0	0	25.5	29	k__Bacteria; p__Firmicutes; c__Bacilli; o__Lactobacillales; f__Aerococcaceae
X150	5	0.8876	0.002	0	0	0	0	0	0	3	6	0	0	0	0	0	0	0	38	35	5	1	0	0	0	0	0	0	0	0	1	0	0	0	0	0	0	0	0	0	0	0	20	19.75	k__Bacteria; p__Proteobacteria; c__Gammaproteobacteria; o__Cardiobacteriales; f__Cardiobacteriaceae; g__; s__
X441	5	0.8824	0.003	0	0	0	0	0	0	0	2	0	0	0	0	0	0	0	1	1	11	2	0	0	0	0	0	0	0	0	0	0	0	0	0	0	0	0	0	0	0	0	1.5	3.75	k__Bacteria; p__Firmicutes; c__Clostridia; o__Clostridiales; f__Lachnospiraceae; g__Catonella; s__
X510	5	0.8341	0.001	0	0	0	0	0	0	0	7	0	0	0	0	0	0	1	8	10	25	14	0	0	3	0	0	0	0	0	0	0	0	0	0	0	0	0	0	0	0	0	12	14.25	k__Bacteria; p__Fusobacteria; c__Fusobacteriia; o__Fusobacteriales; f__Fusobacteriaceae; g__Fusobacterium; s__
X1634	5	0.8	0.002	0	0	0	0	0	0	2	4	0	0	0	0	0	0	0	3	17	1	3	0	0	0	0	0	0	0	0	0	0	0	0	0	0	0	0	0	0	0	0	3	6	k__Bacteria; p__Proteobacteria; c__Gammaproteobacteria; o__Pasteurellales; f__Pasteurellaceae
X119	5	0.75	0.003	0	0	0	0	0	0	0	0	0	0	0	0	0	0	0	14	27	0	6	0	0	0	0	0	0	0	0	0	0	0	0	0	0	0	0	0	0	0	0	10	11.75	k__Bacteria; p__Bacteroidetes; c__Flavobacteriia; o__Flavobacteriales; f__[Weeksellaceae]; g__Riemerella; s__
X666	5	0.75	0.005	0	0	0	0	0	0	0	0	0	0	0	0	0	0	0	2	14	0	6	0	0	0	0	0	0	0	0	0	0	0	0	0	0	0	0	0	0	0	0	4	5.5	k__Bacteria; p__Proteobacteria; c__Gammaproteobacteria; o__Pseudomonadales; f__Moraxellaceae
X275	5	0.75	0.007	0	0	0	0	0	0	0	0	0	0	0	0	0	0	0	13	12	0	1	0	0	0	0	0	0	0	0	0	0	0	0	0	0	0	0	0	0	0	0	6.5	6.5	k__Bacteria; p__Firmicutes; c__Clostridia; o__Clostridiales; f__[Tissierellaceae]; g__Helcococcus; s__
X84	5	0.7388	0.002	0	0	0	0	0	0	0	0	0	0	0	0	0	0	0	37	90	0	5	0	0	0	0	0	0	0	0	0	2	0	0	0	0	0	0	0	0	0	0	21	33	k__Bacteria; p__Firmicutes; c__Clostridia; o__Clostridiales
X1127	5	0.7368	0.002	0	0	0	0	0	0	2	8	0	0	0	0	0	0	0	2	1	22	3	0	0	0	0	0	0	0	0	0	0	0	0	0	0	0	0	0	0	0	0	2.5	7	k__Bacteria; p__Proteobacteria; c__Gammaproteobacteria; o__Pasteurellales; f__Pasteurellaceae; g__Pasteurella
X42	5	0.7291	0.002	0	0	0	0	5	0	6	28	0	6	5	0	0	0	0	89	96	5	98	1	0	0	0	0	2	14	12	0	0	4	0	11	7	0	6	0	0	0	0	92.5	72	k__Bacteria; p__Proteobacteria; c__Gammaproteobacteria; o__Pseudomonadales; f__Moraxellaceae; g__Moraxella; s__
X180	5	0.7151	0.012	1	0	0	1	0	0	0	0	0	0	0	0	0	0	0	9	31	0	1	0	0	0	0	0	0	0	0	0	0	0	0	0	0	0	0	0	0	0	0	5	10.25	k__Bacteria; p__Actinobacteria; c__Actinobacteria; o__Actinomycetales; f__Corynebacteriaceae; g__Corynebacterium; s__
X1309	5	0.7056	0.003	0	0	0	0	0	0	2	8	0	0	0	0	0	0	0	24	113	0	22	0	0	0	0	0	0	0	0	0	0	0	0	0	0	0	0	0	0	0	0	23	39.75	k__Bacteria; p__Proteobacteria; c__Betaproteobacteria; o__Neisseriales; f__Neisseriaceae
X269	5	0.7	0.009	0	0	0	0	0	0	0	0	0	0	0	1	0	0	0	2	10	0	2	0	0	0	0	0	0	0	0	0	0	0	0	0	0	0	0	0	0	0	0	2	3.5	k__Bacteria; p__Tenericutes; c__Mollicutes; o__Mycoplasmatales; f__Mycoplasmataceae
X1907	6	0.8291	0.011	0	0	0	0	0	0	0	0	0	0	0	0	0	18	26	0	0	0	2	23	1	261	771	0	0	1	2	1	0	0	0	4	0	0	4	0	28	0	117	142	264	k__Bacteria; p__Firmicutes; c__Bacilli; o__Bacillales; f__Planococcaceae; g__Planomicrobium; s__
X133	6	0.7417	0.01	0	0	0	0	0	0	0	0	0	0	0	0	0	0	0	0	0	0	0	5	0	164	9	0	0	0	0	0	0	1	0	0	0	0	1	0	0	0	0	7	44.5	k__Bacteria; p__Proteobacteria; c__Gammaproteobacteria; o__Oceanospirillales; f__Halomonadaceae; g__Halomonas; s__
X257	6	0.7305	0.009	0	0	0	0	0	1	0	0	0	0	0	0	0	0	0	0	0	0	0	1	0	63	11	0	0	0	0	1	0	0	0	0	0	0	0	0	0	0	0	6	18.75	k__Bacteria; p__Proteobacteria; c__Gammaproteobacteria; o__Pseudomonadales; f__Moraxellaceae; g__Alkanindiges; s__
X46	7	0.9322	0.004	0	0	0	0	0	0	0	1	0	1	0	0	0	0	8	0	0	0	0	0	0	0	1	4	3	94	128	0	0	0	0	0	0	0	0	2	0	0	1	49	57.25	k__Bacteria; p__Actinobacteria; c__Actinobacteria; o__Actinomycetales; f__Corynebacteriaceae; g__Corynebacterium; s__variabile
X5	7	0.7889	0.001	1	3	1	3	73	62	8	6	8	14	48	11	10	68	10	47	54	60	67	2	0	16	24	1225	1627	168	210	14	13	46	17	21	19	3	18	9	8	47	24	717.5	807.5	k__Bacteria; p__Actinobacteria; c__Actinobacteria; o__Actinomycetales; f__Micrococcaceae; g__; s__
X6	7	0.7874	0.009	0	0	9	7	1	0	0	0	192	27	0	2	0	0	9	0	5	0	2	5	15	5	21	373	1074	35	22	1	4	26	0	0	1	0	38	0	31	0	2	204	376	k__Bacteria; p__Proteobacteria; c__Alphaproteobacteria; o__Caulobacterales; f__Caulobacteraceae; g__; s__
X482	7	0.75	0.004	0	0	0	0	0	0	0	0	0	0	0	0	0	0	0	0	0	0	0	0	0	0	0	0	1	24	42	0	0	0	0	0	0	0	0	0	0	0	0	12.5	16.75	k__Bacteria; p__Firmicutes; c__Clostridia; o__Clostridiales; f__[Tissierellaceae]; g__Anaerococcus; s__
X71	7	0.75	0.008	0	0	0	0	0	0	0	0	0	0	0	0	0	0	0	0	0	0	0	0	0	0	0	0	1	81	67	0	0	0	0	0	0	0	0	0	0	0	0	34	37.25	k__Bacteria; p__Firmicutes; c__Bacilli; o__Lactobacillales; f__Lactobacillaceae; g__Lactobacillus; s__
X24	7	0.7343	0.01	0	0	1	0	0	0	0	0	0	0	0	0	2	0	0	0	0	0	0	0	0	0	1	0	4	445	190	0	1	0	6	0	1	0	0	1	0	0	0	97	159.75	k__Bacteria; p__Firmicutes; c__Bacilli; o__Lactobacillales; f__Streptococcaceae; g__Lactococcus; s__
X38	7	0.7258	0.004	0	0	0	0	0	7	0	0	1	0	0	0	0	0	2	0	0	0	0	3	0	1	3	87	224	11	8	0	3	11	8	0	0	0	0	29	56	0	0	49	82.5	k__Bacteria; p__Proteobacteria; c__Alphaproteobacteria; o__Rhizobiales; f__Aurantimonadaceae
X571	8	0.9112	0.001	0	0	0	0	0	0	0	0	2	1	0	0	0	0	0	0	0	3	3	2	0	0	0	0	0	0	0	60	156	18	2	5	0	1	6	0	0	0	0	39	59	k__Bacteria; p__Fusobacteria; c__Fusobacteriia; o__Fusobacteriales; f__Fusobacteriaceae; g__Fusobacterium; s__
X1145	8	0.8182	0.001	0	1	1	1	0	0	0	0	0	0	0	0	0	0	0	0	0	0	0	0	0	0	0	0	0	0	0	3	3	14	7	0	0	0	0	0	3	0	0	5	6.75	k__Bacteria; p__Cyanobacteria; c__Chloroplast; o__Streptophyta; f__; g__; s__
X143	8	0.7537	0.001	0	0	4	8	0	0	0	0	0	0	14	0	0	0	0	0	0	0	7	0	0	0	0	0	0	0	0	13	21	36	31	0	0	0	0	0	0	0	0	26	25.25	k__Bacteria; p__Proteobacteria; c__Alphaproteobacteria; o__Rickettsiales; f__mitochondria; g__Raphanus; s__sativus
X474	8	0.75	0.004	0	0	0	0	0	0	0	0	0	0	0	0	0	0	0	0	0	0	0	0	0	0	0	0	0	0	0	2	3	1	0	0	0	0	0	0	0	0	0	1.5	1.5	k__Bacteria; p__Proteobacteria; c__Alphaproteobacteria; o__Rhodospirillales; f__; g__; s__
X567	8	0.75	0.006	0	0	0	0	0	0	0	0	0	0	0	0	0	0	0	0	0	0	0	0	0	0	0	0	0	0	0	8	3	0	1	0	0	0	0	0	0	0	0	2	3	k__Bacteria; p__Proteobacteria; c__Gammaproteobacteria; o__Pseudomonadales; f__Pseudomonadaceae; g__Pseudomonas; s__
X1302	8	0.75	0.005	0	0	0	0	0	0	0	0	0	0	0	0	0	0	0	0	0	0	0	0	0	0	0	0	0	0	0	0	1	1	5	0	0	0	0	0	0	0	0	1	1.75	k__Bacteria; p__Firmicutes; c__Bacilli; o__Bacillales; f__Bacillaceae; g__Bacillus; s__clausii
X838	8	0.7298	0.002	0	4	21	22	2	4	4	14	3	0	0	3	3	0	1	0	0	0	1	0	0	0	0	1	0	0	0	6	27	185	53	4	0	0	0	0	3	9	0	40	67.75	k__Bacteria; p__Proteobacteria; c__Gammaproteobacteria; o__Pseudomonadales; f__Pseudomonadaceae; g__Pseudomonas; s__

## Sheet: Torso
otu_id	Partner number	indicator_value	p_value	H01.A.09	H01.B.09	H02.A.09	H02.B.09	H03.A.09	H03.B.09	H04.A.09	H04.B.09	H05.A.09	H05.B.09	H06.A.09	H06.B.09	H07.A.09	H07.B.09	H08.A.09	H08.B.09	H09.A.09	H09.B.09	H10.B.09	Median	Average	Consensus Lineage
X521	1	1	0.048	2	1	0	0	0	0	0	0	0	0	0	0	0	0	0	0	0	0	0	1.5	1.5	k__Bacteria; p__GN02; c__BD1-5; o__; f__; g__; s__
X355	1	0.8333	0.044	2	3	0	0	0	0	0	0	0	0	0	0	1	0	0	0	0	0	0	2.5	2.5	k__Bacteria; p__TM7; c__TM7-3; o__; f__; g__; s__
X306	1	0.75	0.046	6	6	0	2	0	0	0	0	0	0	0	0	0	1	1	0	0	0	0	6	6	k__Bacteria; p__Actinobacteria; c__Actinobacteria; o__Actinomycetales; f__Propionibacteriaceae
X757	10	1	0.047	0	0	0	0	0	0	0	0	0	0	0	0	0	0	0	0	0	0	2	2	5	k__Bacteria; p__Proteobacteria; c__Alphaproteobacteria; o__Rickettsiales; f__mitochondria
X343	10	1	0.046	0	0	0	0	0	0	0	0	0	0	0	0	0	0	0	0	0	0	8	8	8	k__Bacteria; p__Bacteroidetes; c__Flavobacteriia; o__Flavobacteriales; f__Flavobacteriaceae; g__Flavobacterium; s__succinicans
X831	2	0.8333	0.041	0	0	2	3	0	0	0	0	0	0	0	0	0	0	0	0	0	1	0	2.5	2.5	k__Bacteria; p__Firmicutes; c__Bacilli
X74	2	0.7083	0.033	0	0	4	13	0	1	0	1	0	0	2	0	1	0	0	1	1	0	0	8.5	8.5	k__Bacteria; p__Proteobacteria; c__Betaproteobacteria; o__Burkholderiales; f__Comamonadaceae; g__Comamonas; s__
X641	4	1	0.048	0	0	0	0	0	0	1	1	0	0	0	0	0	0	0	0	0	0	0	1	1	k__Bacteria; p__Bacteroidetes; c__Cytophagia; o__Cytophagales; f__Cytophagaceae; g__Dyadobacter; s__
X878	4	0.8333	0.046	0	0	1	0	0	0	3	2	0	0	0	0	0	0	0	0	0	0	0	2.5	2.5	k__Bacteria; p__Proteobacteria; c__Alphaproteobacteria; o__Rhodobacterales; f__Rhodobacteraceae; g__Rubellimicrobium; s__
X554	5	1	0.044	0	0	0	0	0	0	0	0	2	6	0	0	0	0	0	0	0	0	0	4	4	k__Bacteria; p__GN02; c__BD1-5; o__; f__; g__; s__
X176	5	0.9118	0.047	0	0	0	0	0	3	0	0	13	18	0	0	0	0	0	0	0	0	0	15.5	15.5	k__Bacteria; p__Tenericutes; c__Mollicutes; o__Mycoplasmatales; f__Mycoplasmataceae; g__Mycoplasma; s__
X131	5	0.8718	0.048	0	0	0	0	0	5	0	0	11	23	0	0	0	0	0	0	0	0	0	17	17	k__Bacteria; p__Firmicutes; c__Bacilli; o__Lactobacillales; f__Aerococcaceae
X60	6	0.918	0.04	0	0	5	0	0	0	0	0	0	0	15	97	1	0	2	0	2	0	0	56	56	k__Bacteria; p__Firmicutes; c__Bacilli; o__Lactobacillales; f__Aerococcaceae; g__Alloiococcus; s__otitis
X1178	7	1	0.05	0	0	0	0	0	0	0	0	0	0	0	0	1	1	0	0	0	0	0	1	1	k__Bacteria; p__Firmicutes; c__Bacilli; o__Lactobacillales; f__; g__; s__
X127	7	0.8448	0.039	0	0	0	0	0	0	3	5	0	0	0	0	23	26	0	0	0	1	0	24.5	24.5	k__Bacteria; p__Proteobacteria; c__Gammaproteobacteria; o__Pseudomonadales; f__Moraxellaceae; g__Enhydrobacter; s__
X1088	7	0.7171	0.029	0	0	2	1	0	0	3	4	0	0	6	2	57	52	0	12	3	10	0	54.5	54.5	k__Bacteria; p__Actinobacteria; c__Actinobacteria; o__Actinomycetales; f__Corynebacteriaceae; g__Corynebacterium; s__
X185	9	0.971	0.048	1	1	0	0	0	0	0	0	0	0	0	0	0	0	0	0	7	60	0	33.5	33.5	k__Bacteria; p__Actinobacteria; c__Actinobacteria; o__Actinomycetales; f__Micromonosporaceae; g__; s__
X416	9	0.9333	0.045	0	0	0	1	0	0	0	0	0	0	0	0	0	0	0	0	11	3	0	7	7	k__Bacteria; p__Actinobacteria; c__Actinobacteria; o__Actinomycetales; f__Geodermatophilaceae; g__; s__
X1213	9	0.7273	0.05	0	0	0	0	0	1	0	0	4	0	0	0	0	0	0	1	6	10	0	8	8	k__Bacteria; p__Proteobacteria; c__Betaproteobacteria; o__Neisseriales; f__Neisseriaceae; g__; s__
X159	9	0.7	0.024	0	0	0	1	0	0	0	2	0	0	1	1	1	1	0	2	8	13	0	10.5	10.5	k__Bacteria; p__Firmicutes; c__Bacilli; o__Lactobacillales; f__Aerococcaceae; g__Facklamia; s__
