# Supplementary material for: The Skin Microbiome of Cohabiting Couples
Source: mSystems. 2017 Jul 20;2(4):e00043-17. doi: 10.1128/mSystems.00043-17 (PMC5527301; doi:10.1128/mSystems.00043-17)
Supplement: TABLE S5 [file sys004172121st10.xlsx]

## Sheet: Supplementary Table 1
#SampleID	Sample.Name	Sample.Plate	Sample.Well	I7.Index.ID	index	I5.Index.ID	index2	Participant.number	Partner.Number	Anatomical.Location	Body.Location	Moisture	Glands	Body.Side	Month.Sampled	Gender	Racial.Heritage	Age.Group	Dominant.Hand	Years.Cohabiting	Cohabitation.Range	Number.In.Household	Pets.In.Household	Number.Pets	Number.Of.Cats	Number.Of.Dogs	Fish	Last.Shower	Average.Shower.Frequency	Exercise.Frequency.Per.Week	Skin.Type	Soap	Shampoo	Conditioner	Moisturizer	Deodorant	Antiperspirant	Perfume	Cosmetics	Shaving.Cream	Exfoliants	Antibacterial.Ointments	Sunscreen	Facial.Cleansers	Anti.aging.Cream	Hand.Sanitizer	Toner	Number.Of.Skin.Products	Eczema
H01.A.01	1	2	B11	Pro805Ri18	GGTTGT	Pro341Fi6	AGCCTG	H01.A	1	Left.upper.eyelid	Upper.eyelid	Oily	Apocrine	Left	November	Male	Caucasian	40.49	Right	14	Over.10	4	No	0	0	0	No	1.2.days	Every.day	3	Normal	No	No	No	No	Yes	No	No	No	No	No	No	No	No	No	No	No	1	No
H01.A.02	2	1	G4	Pro805Ri1	ATCACG	Pro341Fi14	CCGTAG	H01.A	1	Right.upper.eyelid	Upper.eyelid	Oily	Apocrine	Right	November	Male	Caucasian	40.49	Right	14	Over.10	4	No	0	0	0	No	1.2.days	Every.day	3	Normal	No	No	No	No	Yes	No	No	No	No	No	No	No	No	No	No	No	1	No
H01.A.03	3	2	A7	Pro805Ri17	TCCTCA	Pro341Fi5	ACCAGG	H01.A	1	Left.outer.nose	Outer.nose	Oily	Apocrine	Left	November	Male	Caucasian	40.49	Right	14	Over.10	4	No	0	0	0	No	1.2.days	Every.day	3	Normal	No	No	No	No	Yes	No	No	No	No	No	No	No	No	No	No	No	1	No
H01.A.04	4	2	D12	Pro805Ri28	GGATAA	Pro341Fi6	AGCCTG	H01.A	1	Right.outer.nose	Outer.nose	Oily	Apocrine	Right	November	Male	Caucasian	40.49	Right	14	Over.10	4	No	0	0	0	No	1.2.days	Every.day	3	Normal	No	No	No	No	Yes	No	No	No	No	No	No	No	No	No	No	No	1	No
H01.A.05	5	2	G9	Pro805Ri7	CAGATC	Pro341Fi6	AGCCTG	H01.A	1	Left.inner.nostril	Inner.nostril	Moist	Eccrine	Left	November	Male	Caucasian	40.49	Right	14	Over.10	4	No	0	0	0	No	1.2.days	Every.day	3	Normal	No	No	No	No	Yes	No	No	No	No	No	No	No	No	No	No	No	1	No
H01.A.06	6	1	C10	Pro805Ri11	GGCTAC	Pro341Fi3	TGCACG	H01.A	1	Right.inner.nostril	Inner.nostril	Moist	Eccrine	Right	November	Male	Caucasian	40.49	Right	14	Over.10	4	No	0	0	0	No	1.2.days	Every.day	3	Normal	No	No	No	No	Yes	No	No	No	No	No	No	No	No	No	No	No	1	No
H01.A.07	7	1	E4	Pro805Ri29	CCTTAA	Pro341Fi1	TCTCGG	H01.A	1	Left.armpit	Armpit	Moist	Apocrine	Left	November	Male	Caucasian	40.49	Right	14	Over.10	4	No	0	0	0	No	1.2.days	Every.day	3	Normal	No	No	No	No	Yes	No	No	No	No	No	No	No	No	No	No	No	1	No
H01.A.08	8	1	D9	Pro805Ri4	TGACCA	Pro341Fi3	TGCACG	H01.A	1	Right.armpit	Armpit	Moist	Apocrine	Right	November	Male	Caucasian	40.49	Right	14	Over.10	4	No	0	0	0	No	1.2.days	Every.day	3	Normal	No	No	No	No	Yes	No	No	No	No	No	No	No	No	No	No	No	1	No
H01.A.09	9	1	C8	Pro805Ri27	CCTTCT	Pro341Fi2	TGTGCC	H01.A	1	Torso	Torso	Oily	Eccrine	Neither	November	Male	Caucasian	40.49	Right	14	Over.10	4	No	0	0	0	No	1.2.days	Every.day	3	Normal	No	No	No	No	Yes	No	No	No	No	No	No	No	No	No	No	No	1	No
H01.A.10	10	1	E3	Pro805Ri21	CCAACT	Pro341Fi1	TCTCGG	H01.A	1	Back	Back	Oily	Eccrine	Neither	November	Male	Caucasian	40.49	Right	14	Over.10	4	No	0	0	0	No	1.2.days	Every.day	3	Normal	No	No	No	No	Yes	No	No	No	No	No	No	No	No	No	No	No	1	No
H01.A.11	11	1	G5	Pro805Ri7	CAGATC	Pro341Fi2	TGTGCC	H01.A	1	Navel	Navel	Moist	Eccrine	Neither	November	Male	Caucasian	40.49	Right	14	Over.10	4	No	0	0	0	No	1.2.days	Every.day	3	Normal	No	No	No	No	Yes	No	No	No	No	No	No	No	No	No	No	No	1	No
H01.A.12	12	5	A1	Pro805Ri1	ATCACG	Pro341Fi13	AGCGAC	H01.A	1	Left.inner.thigh	Inner.thigh	Moist	Eccrine	Left	November	Male	Caucasian	40.49	Right	14	Over.10	4	No	0	0	0	No	1.2.days	Every.day	3	Normal	No	No	No	No	Yes	No	No	No	No	No	No	No	No	No	No	No	1	No
H01.A.13	13	2	G5	Pro805Ri7	CAGATC	Pro341Fi5	ACCAGG	H01.A	1	Right.inner.thigh	Inner.thigh	Moist	Eccrine	Right	November	Male	Caucasian	40.49	Right	14	Over.10	4	No	0	0	0	No	1.2.days	Every.day	3	Normal	No	No	No	No	Yes	No	No	No	No	No	No	No	No	No	No	No	1	No
H01.A.14	14	2	G12	Pro805Ri11	GGCTAC	Pro341Fi14	CCGTAG	H01.A	1	Bottom.of.left.foot	Bottom.of.foot	Moist	Eccrine	Left	November	Male	Caucasian	40.49	Right	14	Over.10	4	No	0	0	0	No	1.2.days	Every.day	3	Normal	No	No	No	No	Yes	No	No	No	No	No	No	No	No	No	No	No	1	No
H01.A.15	15	2	H2	Pro805Ri16	AAGCGA	Pro341Fi4	AAGGCC	H01.A	1	Bottom.of.right.foot	Bottom.of.foot	Moist	Eccrine	Right	November	Male	Caucasian	40.49	Right	14	Over.10	4	No	0	0	0	No	1.2.days	Every.day	3	Normal	No	No	No	No	Yes	No	No	No	No	No	No	No	No	No	No	No	1	No
H01.A.16	16	2	C5	Pro805Ri3	TTAGGC	Pro341Fi5	ACCAGG	H01.A	1	Left.palm.of.hand	Palm.of.hand	Dry	Eccrine	Left	November	Male	Caucasian	40.49	Right	14	Over.10	4	No	0	0	0	No	1.2.days	Every.day	3	Normal	No	No	No	No	Yes	No	No	No	No	No	No	No	No	No	No	No	1	No
H01.A.17	17	2	E7	Pro805Ri21	CCAACT	Pro341Fi5	ACCAGG	H01.A	1	Right.palm.of.hand	Palm.of.hand	Dry	Eccrine	Right	November	Male	Caucasian	40.49	Right	14	Over.10	4	No	0	0	0	No	1.2.days	Every.day	3	Normal	No	No	No	No	Yes	No	No	No	No	No	No	No	No	No	No	No	1	No
H01.B.01	18	1	C3	Pro805Ri19	TGAGGT	Pro341Fi1	TCTCGG	H01.B	1	Left.upper.eyelid	Upper.eyelid	Oily	Apocrine	Left	November	Female	Caucasian	30.39	Right	14	Over.10	4	No	0	0	0	No	1.2.days	Every.other.day	2	Normal	Yes	Yes	Yes	Yes	Yes	Yes	No	Yes	Yes	Yes	No	Yes	Yes	No	No	No	11	No
H01.B.02	19	2	C1	Pro805Ri3	TTAGGC	Pro341Fi4	AAGGCC	H01.B	1	Right.upper.eyelid	Upper.eyelid	Oily	Apocrine	Right	November	Female	Caucasian	30.39	Right	14	Over.10	4	No	0	0	0	No	1.2.days	Every.other.day	2	Normal	Yes	Yes	Yes	Yes	Yes	Yes	No	Yes	Yes	Yes	No	Yes	Yes	No	No	No	11	No
H01.B.03	20	1	C7	Pro805Ri19	TGAGGT	Pro341Fi2	TGTGCC	H01.B	1	Left.outer.nose	Outer.nose	Oily	Apocrine	Left	November	Female	Caucasian	30.39	Right	14	Over.10	4	No	0	0	0	No	1.2.days	Every.other.day	2	Normal	Yes	Yes	Yes	Yes	Yes	Yes	No	Yes	Yes	Yes	No	Yes	Yes	No	No	No	11	No
H01.B.04	21	1	D11	Pro805Ri20	TACCGT	Pro341Fi3	TGCACG	H01.B	1	Right.outer.nose	Outer.nose	Oily	Apocrine	Right	November	Female	Caucasian	30.39	Right	14	Over.10	4	No	0	0	0	No	1.2.days	Every.other.day	2	Normal	Yes	Yes	Yes	Yes	Yes	Yes	No	Yes	Yes	Yes	No	Yes	Yes	No	No	No	11	No
H01.B.05	22	2	H7	Pro805Ri24	TCAAGG	Pro341Fi5	ACCAGG	H01.B	1	Left.inner.nostril	Inner.nostril	Moist	Eccrine	Left	November	Female	Caucasian	30.39	Right	14	Over.10	4	No	0	0	0	No	1.2.days	Every.other.day	2	Normal	Yes	Yes	Yes	Yes	Yes	Yes	No	Yes	Yes	Yes	No	Yes	Yes	No	No	No	11	No
H01.B.06	23	2	E1	Pro805Ri5	ACAGTG	Pro341Fi4	AAGGCC	H01.B	1	Right.inner.nostril	Inner.nostril	Moist	Eccrine	Right	November	Female	Caucasian	30.39	Right	14	Over.10	4	No	0	0	0	No	1.2.days	Every.other.day	2	Normal	Yes	Yes	Yes	Yes	Yes	Yes	No	Yes	Yes	Yes	No	Yes	Yes	No	No	No	11	No
H01.B.07	24	2	A6	Pro805Ri9	GATCAG	Pro341Fi5	ACCAGG	H01.B	1	Left.armpit	Armpit	Moist	Apocrine	Left	November	Female	Caucasian	30.39	Right	14	Over.10	4	No	0	0	0	No	1.2.days	Every.other.day	2	Normal	Yes	Yes	Yes	Yes	Yes	Yes	No	Yes	Yes	Yes	No	Yes	Yes	No	No	No	11	No
H01.B.08	25	2	A11	Pro805Ri17	TCCTCA	Pro341Fi6	AGCCTG	H01.B	1	Right.armpit	Armpit	Moist	Apocrine	Right	November	Female	Caucasian	30.39	Right	14	Over.10	4	No	0	0	0	No	1.2.days	Every.other.day	2	Normal	Yes	Yes	Yes	Yes	Yes	Yes	No	Yes	Yes	Yes	No	Yes	Yes	No	No	No	11	No
H01.B.09	26	2	F5	Pro805Ri6	GCCAAT	Pro341Fi5	ACCAGG	H01.B	1	Torso	Torso	Oily	Eccrine	Neither	November	Female	Caucasian	30.39	Right	14	Over.10	4	No	0	0	0	No	1.2.days	Every.other.day	2	Normal	Yes	Yes	Yes	Yes	Yes	Yes	No	Yes	Yes	Yes	No	Yes	Yes	No	No	No	11	No
H01.B.10	27	1	H3	Pro805Ri24	TCAAGG	Pro341Fi1	TCTCGG	H01.B	1	Back	Back	Oily	Eccrine	Neither	November	Female	Caucasian	30.39	Right	14	Over.10	4	No	0	0	0	No	1.2.days	Every.other.day	2	Normal	Yes	Yes	Yes	Yes	Yes	Yes	No	Yes	Yes	Yes	No	Yes	Yes	No	No	No	11	No
H01.B.11	28	2	F1	Pro805Ri6	GCCAAT	Pro341Fi4	AAGGCC	H01.B	1	Navel	Navel	Moist	Eccrine	Neither	November	Female	Caucasian	30.39	Right	14	Over.10	4	No	0	0	0	No	1.2.days	Every.other.day	2	Normal	Yes	Yes	Yes	Yes	Yes	Yes	No	Yes	Yes	Yes	No	Yes	Yes	No	No	No	11	No
H01.B.12	29	2	C7	Pro805Ri19	TGAGGT	Pro341Fi5	ACCAGG	H01.B	1	Left.inner.thigh	Inner.thigh	Moist	Eccrine	Left	November	Female	Caucasian	30.39	Right	14	Over.10	4	No	0	0	0	No	1.2.days	Every.other.day	2	Normal	Yes	Yes	Yes	Yes	Yes	Yes	No	Yes	Yes	Yes	No	Yes	Yes	No	No	No	11	No
H01.B.13	30	1	G2	Pro805Ri15	TTGAGC	Pro341Fi1	TCTCGG	H01.B	1	Right.inner.thigh	Inner.thigh	Moist	Eccrine	Right	November	Female	Caucasian	30.39	Right	14	Over.10	4	No	0	0	0	No	1.2.days	Every.other.day	2	Normal	Yes	Yes	Yes	Yes	Yes	Yes	No	Yes	Yes	Yes	No	Yes	Yes	No	No	No	11	No
H01.B.14	31	2	D7	Pro805Ri20	TACCGT	Pro341Fi5	ACCAGG	H01.B	1	Bottom.of.left.foot	Bottom.of.foot	Moist	Eccrine	Left	November	Female	Caucasian	30.39	Right	14	Over.10	4	No	0	0	0	No	1.2.days	Every.other.day	2	Normal	Yes	Yes	Yes	Yes	Yes	Yes	No	Yes	Yes	Yes	No	Yes	Yes	No	No	No	11	No
H01.B.16	33	2	G7	Pro805Ri23	CACTTG	Pro341Fi5	ACCAGG	H01.B	1	Left.palm.of.hand	Palm.of.hand	Dry	Eccrine	Left	November	Female	Caucasian	30.39	Right	14	Over.10	4	No	0	0	0	No	1.2.days	Every.other.day	2	Normal	Yes	Yes	Yes	Yes	Yes	Yes	No	Yes	Yes	Yes	No	Yes	Yes	No	No	No	11	No
H01.B.17	34	2	G11	Pro805Ri23	CACTTG	Pro341Fi6	AGCCTG	H01.B	1	Right.palm.of.hand	Palm.of.hand	Dry	Eccrine	Right	November	Female	Caucasian	30.39	Right	14	Over.10	4	No	0	0	0	No	1.2.days	Every.other.day	2	Normal	Yes	Yes	Yes	Yes	Yes	Yes	No	Yes	Yes	Yes	No	Yes	Yes	No	No	No	11	No
H02.A.01	35	2	H1	Pro805Ri8	ACTTGA	Pro341Fi4	AAGGCC	H02.A	2	Left.upper.eyelid	Upper.eyelid	Oily	Apocrine	Left	January	Female	Caucasian	40.49	Right	4	1.5	5	Yes	5	4	0	Yes	Same.morning	Every.day	3	Combination	No	Yes	No	No	Yes	No	Yes	No	No	No	No	Yes	Yes	Yes	No	No	6	Yes
H02.A.02	36	1	H9	Pro805Ri8	ACTTGA	Pro341Fi3	TGCACG	H02.A	2	Right.upper.eyelid	Upper.eyelid	Oily	Apocrine	Right	January	Female	Caucasian	40.49	Right	4	1.5	5	Yes	5	4	0	Yes	Same.morning	Every.day	3	Combination	No	Yes	No	No	Yes	No	Yes	No	No	No	No	Yes	Yes	Yes	No	No	6	Yes
H02.A.03	37	2	E8	Pro805Ri29	CCTTAA	Pro341Fi5	ACCAGG	H02.A	2	Left.outer.nose	Outer.nose	Oily	Apocrine	Left	January	Female	Caucasian	40.49	Right	4	1.5	5	Yes	5	4	0	Yes	Same.morning	Every.day	3	Combination	No	Yes	No	No	Yes	No	Yes	No	No	No	No	Yes	Yes	Yes	No	No	6	Yes
H02.A.04	38	1	B1	Pro805Ri2	CGATGT	Pro341Fi1	TCTCGG	H02.A	2	Right.outer.nose	Outer.nose	Oily	Apocrine	Right	January	Female	Caucasian	40.49	Right	4	1.5	5	Yes	5	4	0	Yes	Same.morning	Every.day	3	Combination	No	Yes	No	No	Yes	No	Yes	No	No	No	No	Yes	Yes	Yes	No	No	6	Yes
H02.A.05	39	2	A12	Pro805Ri25	AGTGGT	Pro341Fi6	AGCCTG	H02.A	2	Left.inner.nostril	Inner.nostril	Moist	Eccrine	Left	January	Female	Caucasian	40.49	Right	4	1.5	5	Yes	5	4	0	Yes	Same.morning	Every.day	3	Combination	No	Yes	No	No	Yes	No	Yes	No	No	No	No	Yes	Yes	Yes	No	No	6	Yes
H02.A.06	40	2	D4	Pro805Ri28	GGATAA	Pro341Fi4	AAGGCC	H02.A	2	Right.inner.nostril	Inner.nostril	Moist	Eccrine	Right	January	Female	Caucasian	40.49	Right	4	1.5	5	Yes	5	4	0	Yes	Same.morning	Every.day	3	Combination	No	Yes	No	No	Yes	No	Yes	No	No	No	No	Yes	Yes	Yes	No	No	6	Yes
H02.A.07	41	2	C3	Pro805Ri19	TGAGGT	Pro341Fi4	AAGGCC	H02.A	2	Left.armpit	Armpit	Moist	Apocrine	Left	January	Female	Caucasian	40.49	Right	4	1.5	5	Yes	5	4	0	Yes	Same.morning	Every.day	3	Combination	No	Yes	No	No	Yes	No	Yes	No	No	No	No	Yes	Yes	Yes	No	No	6	Yes
H02.A.08	42	1	E11	Pro805Ri21	CCAACT	Pro341Fi3	TGCACG	H02.A	2	Right.armpit	Armpit	Moist	Apocrine	Right	January	Female	Caucasian	40.49	Right	4	1.5	5	Yes	5	4	0	Yes	Same.morning	Every.day	3	Combination	No	Yes	No	No	Yes	No	Yes	No	No	No	No	Yes	Yes	Yes	No	No	6	Yes
H02.A.09	43	1	H8	Pro805Ri4	TGACCA	Pro341Fi14	CCGTAG	H02.A	2	Torso	Torso	Oily	Eccrine	Neither	January	Female	Caucasian	40.49	Right	4	1.5	5	Yes	5	4	0	Yes	Same.morning	Every.day	3	Combination	No	Yes	No	No	Yes	No	Yes	No	No	No	No	Yes	Yes	Yes	No	No	6	Yes
H02.A.10	44	1	E9	Pro805Ri5	ACAGTG	Pro341Fi3	TGCACG	H02.A	2	Back	Back	Oily	Eccrine	Neither	January	Female	Caucasian	40.49	Right	4	1.5	5	Yes	5	4	0	Yes	Same.morning	Every.day	3	Combination	No	Yes	No	No	Yes	No	Yes	No	No	No	No	Yes	Yes	Yes	No	No	6	Yes
H02.A.11	45	1	F3	Pro805Ri22	AGAGAG	Pro341Fi1	TCTCGG	H02.A	2	Navel	Navel	Moist	Eccrine	Neither	January	Female	Caucasian	40.49	Right	4	1.5	5	Yes	5	4	0	Yes	Same.morning	Every.day	3	Combination	No	Yes	No	No	Yes	No	Yes	No	No	No	No	Yes	Yes	Yes	No	No	6	Yes
H02.A.12	46	2	E10	Pro805Ri13	AGTACG	Pro341Fi6	AGCCTG	H02.A	2	Left.inner.thigh	Inner.thigh	Moist	Eccrine	Left	January	Female	Caucasian	40.49	Right	4	1.5	5	Yes	5	4	0	Yes	Same.morning	Every.day	3	Combination	No	Yes	No	No	Yes	No	Yes	No	No	No	No	Yes	Yes	Yes	No	No	6	Yes
H02.A.13	47	1	D4	Pro805Ri28	GGATAA	Pro341Fi1	TCTCGG	H02.A	2	Right.inner.thigh	Inner.thigh	Moist	Eccrine	Right	January	Female	Caucasian	40.49	Right	4	1.5	5	Yes	5	4	0	Yes	Same.morning	Every.day	3	Combination	No	Yes	No	No	Yes	No	Yes	No	No	No	No	Yes	Yes	Yes	No	No	6	Yes
H02.A.14	48	1	F12	Pro805Ri30	CAAGAA	Pro341Fi3	TGCACG	H02.A	2	Bottom.of.left.foot	Bottom.of.foot	Moist	Eccrine	Left	January	Female	Caucasian	40.49	Right	4	1.5	5	Yes	5	4	0	Yes	Same.morning	Every.day	3	Combination	No	Yes	No	No	Yes	No	Yes	No	No	No	No	Yes	Yes	Yes	No	No	6	Yes
H02.A.15	49	2	C8	Pro805Ri27	CCTTCT	Pro341Fi5	ACCAGG	H02.A	2	Bottom.of.right.foot	Bottom.of.foot	Moist	Eccrine	Right	January	Female	Caucasian	40.49	Right	4	1.5	5	Yes	5	4	0	Yes	Same.morning	Every.day	3	Combination	No	Yes	No	No	Yes	No	Yes	No	No	No	No	Yes	Yes	Yes	No	No	6	Yes
H02.A.16	50	2	A1	Pro805Ri1	ATCACG	Pro341Fi4	AAGGCC	H02.A	2	Left.palm.of.hand	Palm.of.hand	Dry	Eccrine	Left	January	Female	Caucasian	40.49	Right	4	1.5	5	Yes	5	4	0	Yes	Same.morning	Every.day	3	Combination	No	Yes	No	No	Yes	No	Yes	No	No	No	No	Yes	Yes	Yes	No	No	6	Yes
H02.A.17	51	1	D1	Pro805Ri4	TGACCA	Pro341Fi1	TCTCGG	H02.A	2	Right.palm.of.hand	Palm.of.hand	Dry	Eccrine	Right	January	Female	Caucasian	40.49	Right	4	1.5	5	Yes	5	4	0	Yes	Same.morning	Every.day	3	Combination	No	Yes	No	No	Yes	No	Yes	No	No	No	No	Yes	Yes	Yes	No	No	6	Yes
H02.B.01	52	1	G6	Pro805Ri15	TTGAGC	Pro341Fi2	TGTGCC	H02.B	2	Left.upper.eyelid	Upper.eyelid	Oily	Apocrine	Left	January	Male	Caucasian	40.49	Right	4	1.5	5	Yes	5	4	0	Yes	1.2.days	Every.day	3	Normal	Yes	No	No	No	Yes	No	No	No	No	No	No	No	No	No	No	No	2	No
H02.B.02	53	1	C9	Pro805Ri3	TTAGGC	Pro341Fi3	TGCACG	H02.B	2	Right.upper.eyelid	Upper.eyelid	Oily	Apocrine	Right	January	Male	Caucasian	40.49	Right	4	1.5	5	Yes	5	4	0	Yes	1.2.days	Every.day	3	Normal	Yes	No	No	No	Yes	No	No	No	No	No	No	No	No	No	No	No	2	No
H02.B.03	54	1	H2	Pro805Ri16	AAGCGA	Pro341Fi1	TCTCGG	H02.B	2	Left.outer.nose	Outer.nose	Oily	Apocrine	Left	January	Male	Caucasian	40.49	Right	4	1.5	5	Yes	5	4	0	Yes	1.2.days	Every.day	3	Normal	Yes	No	No	No	Yes	No	No	No	No	No	No	No	No	No	No	No	2	No
H02.B.04	55	2	B3	Pro805Ri18	GGTTGT	Pro341Fi4	AAGGCC	H02.B	2	Right.outer.nose	Outer.nose	Oily	Apocrine	Right	January	Male	Caucasian	40.49	Right	4	1.5	5	Yes	5	4	0	Yes	1.2.days	Every.day	3	Normal	Yes	No	No	No	Yes	No	No	No	No	No	No	No	No	No	No	No	2	No
H02.B.05	56	1	A12	Pro805Ri25	AGTGGT	Pro341Fi3	TGCACG	H02.B	2	Left.inner.nostril	Inner.nostril	Moist	Eccrine	Left	January	Male	Caucasian	40.49	Right	4	1.5	5	Yes	5	4	0	Yes	1.2.days	Every.day	3	Normal	Yes	No	No	No	Yes	No	No	No	No	No	No	No	No	No	No	No	2	No
H02.B.06	57	2	B4	Pro805Ri26	GACACT	Pro341Fi4	AAGGCC	H02.B	2	Right.inner.nostril	Inner.nostril	Moist	Eccrine	Right	January	Male	Caucasian	40.49	Right	4	1.5	5	Yes	5	4	0	Yes	1.2.days	Every.day	3	Normal	Yes	No	No	No	Yes	No	No	No	No	No	No	No	No	No	No	No	2	No
H02.B.07	58	2	D9	Pro805Ri4	TGACCA	Pro341Fi6	AGCCTG	H02.B	2	Left.armpit	Armpit	Moist	Apocrine	Left	January	Male	Caucasian	40.49	Right	4	1.5	5	Yes	5	4	0	Yes	1.2.days	Every.day	3	Normal	Yes	No	No	No	Yes	No	No	No	No	No	No	No	No	No	No	No	2	No
H02.B.08	59	1	C1	Pro805Ri3	TTAGGC	Pro341Fi1	TCTCGG	H02.B	2	Right.armpit	Armpit	Moist	Apocrine	Right	January	Male	Caucasian	40.49	Right	4	1.5	5	Yes	5	4	0	Yes	1.2.days	Every.day	3	Normal	Yes	No	No	No	Yes	No	No	No	No	No	No	No	No	No	No	No	2	No
H02.B.09	60	1	H10	Pro805Ri16	AAGCGA	Pro341Fi3	TGCACG	H02.B	2	Torso	Torso	Oily	Eccrine	Neither	January	Male	Caucasian	40.49	Right	4	1.5	5	Yes	5	4	0	Yes	1.2.days	Every.day	3	Normal	Yes	No	No	No	Yes	No	No	No	No	No	No	No	No	No	No	No	2	No
H02.B.10	61	1	E1	Pro805Ri5	ACAGTG	Pro341Fi1	TCTCGG	H02.B	2	Back	Back	Oily	Eccrine	Neither	January	Male	Caucasian	40.49	Right	4	1.5	5	Yes	5	4	0	Yes	1.2.days	Every.day	3	Normal	Yes	No	No	No	Yes	No	No	No	No	No	No	No	No	No	No	No	2	No
H02.B.11	62	2	C4	Pro805Ri27	CCTTCT	Pro341Fi4	AAGGCC	H02.B	2	Navel	Navel	Moist	Eccrine	Neither	January	Male	Caucasian	40.49	Right	4	1.5	5	Yes	5	4	0	Yes	1.2.days	Every.day	3	Normal	Yes	No	No	No	Yes	No	No	No	No	No	No	No	No	No	No	No	2	No
H02.B.12	63	2	C2	Pro805Ri11	GGCTAC	Pro341Fi4	AAGGCC	H02.B	2	Left.inner.thigh	Inner.thigh	Moist	Eccrine	Left	January	Male	Caucasian	40.49	Right	4	1.5	5	Yes	5	4	0	Yes	1.2.days	Every.day	3	Normal	Yes	No	No	No	Yes	No	No	No	No	No	No	No	No	No	No	No	2	No
H02.B.13	64	1	C6	Pro805Ri11	GGCTAC	Pro341Fi2	TGTGCC	H02.B	2	Right.inner.thigh	Inner.thigh	Moist	Eccrine	Right	January	Male	Caucasian	40.49	Right	4	1.5	5	Yes	5	4	0	Yes	1.2.days	Every.day	3	Normal	Yes	No	No	No	Yes	No	No	No	No	No	No	No	No	No	No	No	2	No
H02.B.14	65	1	D8	Pro805Ri28	GGATAA	Pro341Fi2	TGTGCC	H02.B	2	Bottom.of.left.foot	Bottom.of.foot	Moist	Eccrine	Left	January	Male	Caucasian	40.49	Right	4	1.5	5	Yes	5	4	0	Yes	1.2.days	Every.day	3	Normal	Yes	No	No	No	Yes	No	No	No	No	No	No	No	No	No	No	No	2	No
H02.B.15	66	2	F2	Pro805Ri14	TCAGTC	Pro341Fi4	AAGGCC	H02.B	2	Bottom.of.right.foot	Bottom.of.foot	Moist	Eccrine	Right	January	Male	Caucasian	40.49	Right	4	1.5	5	Yes	5	4	0	Yes	1.2.days	Every.day	3	Normal	Yes	No	No	No	Yes	No	No	No	No	No	No	No	No	No	No	No	2	No
H02.B.16	67	2	G4	Pro805Ri7	CAGATC	Pro341Fi14	CCGTAG	H02.B	2	Left.palm.of.hand	Palm.of.hand	Dry	Eccrine	Left	January	Male	Caucasian	40.49	Right	4	1.5	5	Yes	5	4	0	Yes	1.2.days	Every.day	3	Normal	Yes	No	No	No	Yes	No	No	No	No	No	No	No	No	No	No	No	2	No
H02.B.17	68	2	B12	Pro805Ri26	GACACT	Pro341Fi6	AGCCTG	H02.B	2	Right.palm.of.hand	Palm.of.hand	Dry	Eccrine	Right	January	Male	Caucasian	40.49	Right	4	1.5	5	Yes	5	4	0	Yes	1.2.days	Every.day	3	Normal	Yes	No	No	No	Yes	No	No	No	No	No	No	No	No	No	No	No	2	No
H03.A.01	69	1	E12	Pro805Ri29	CCTTAA	Pro341Fi3	TGCACG	H03.A	3	Left.upper.eyelid	Upper.eyelid	Oily	Apocrine	Left	November	Male	Caucasian	30.39	Right	8	6.9	4	Yes	2	1	1	No	Same.morning	Every.day	2	Normal	Yes	Yes	Yes	Yes	Yes	No	Yes	No	No	No	No	Yes	No	Yes	No	No	8	No
H03.A.02	70	1	B10	Pro805Ri10	TAGCTT	Pro341Fi3	TGCACG	H03.A	3	Right.upper.eyelid	Upper.eyelid	Oily	Apocrine	Right	November	Male	Caucasian	30.39	Right	8	6.9	4	Yes	2	1	1	No	Same.morning	Every.day	2	Normal	Yes	Yes	Yes	Yes	Yes	No	Yes	No	No	No	No	Yes	No	Yes	No	No	8	No
H03.A.03	71	1	C2	Pro805Ri11	GGCTAC	Pro341Fi1	TCTCGG	H03.A	3	Left.outer.nose	Outer.nose	Oily	Apocrine	Left	November	Male	Caucasian	30.39	Right	8	6.9	4	Yes	2	1	1	No	Same.morning	Every.day	2	Normal	Yes	Yes	Yes	Yes	Yes	No	Yes	No	No	No	No	Yes	No	Yes	No	No	8	No
H03.A.04	72	1	D10	Pro805Ri12	CTTGTA	Pro341Fi3	TGCACG	H03.A	3	Right.outer.nose	Outer.nose	Oily	Apocrine	Right	November	Male	Caucasian	30.39	Right	8	6.9	4	Yes	2	1	1	No	Same.morning	Every.day	2	Normal	Yes	Yes	Yes	Yes	Yes	No	Yes	No	No	No	No	Yes	No	Yes	No	No	8	No
H03.A.05	73	2	D8	Pro805Ri28	GGATAA	Pro341Fi5	ACCAGG	H03.A	3	Left.inner.nostril	Inner.nostril	Moist	Eccrine	Left	November	Male	Caucasian	30.39	Right	8	6.9	4	Yes	2	1	1	No	Same.morning	Every.day	2	Normal	Yes	Yes	Yes	Yes	Yes	No	Yes	No	No	No	No	Yes	No	Yes	No	No	8	No
H03.A.06	74	2	A9	Pro805Ri1	ATCACG	Pro341Fi6	AGCCTG	H03.A	3	Right.inner.nostril	Inner.nostril	Moist	Eccrine	Right	November	Male	Caucasian	30.39	Right	8	6.9	4	Yes	2	1	1	No	Same.morning	Every.day	2	Normal	Yes	Yes	Yes	Yes	Yes	No	Yes	No	No	No	No	Yes	No	Yes	No	No	8	No
H03.A.07	75	2	A8	Pro805Ri25	AGTGGT	Pro341Fi5	ACCAGG	H03.A	3	Left.armpit	Armpit	Moist	Apocrine	Left	November	Male	Caucasian	30.39	Right	8	6.9	4	Yes	2	1	1	No	Same.morning	Every.day	2	Normal	Yes	Yes	Yes	Yes	Yes	No	Yes	No	No	No	No	Yes	No	Yes	No	No	8	No
H03.A.08	76	2	C6	Pro805Ri11	GGCTAC	Pro341Fi5	ACCAGG	H03.A	3	Right.armpit	Armpit	Moist	Apocrine	Right	November	Male	Caucasian	30.39	Right	8	6.9	4	Yes	2	1	1	No	Same.morning	Every.day	2	Normal	Yes	Yes	Yes	Yes	Yes	No	Yes	No	No	No	No	Yes	No	Yes	No	No	8	No
H03.A.09	77	1	F4	Pro805Ri30	CAAGAA	Pro341Fi1	TCTCGG	H03.A	3	Torso	Torso	Oily	Eccrine	Neither	November	Male	Caucasian	30.39	Right	8	6.9	4	Yes	2	1	1	No	Same.morning	Every.day	2	Normal	Yes	Yes	Yes	Yes	Yes	No	Yes	No	No	No	No	Yes	No	Yes	No	No	8	No
H03.A.10	78	2	E5	Pro805Ri5	ACAGTG	Pro341Fi5	ACCAGG	H03.A	3	Back	Back	Oily	Eccrine	Neither	November	Male	Caucasian	30.39	Right	8	6.9	4	Yes	2	1	1	No	Same.morning	Every.day	2	Normal	Yes	Yes	Yes	Yes	Yes	No	Yes	No	No	No	No	Yes	No	Yes	No	No	8	No
H03.A.11	79	1	B9	Pro805Ri2	CGATGT	Pro341Fi3	TGCACG	H03.A	3	Navel	Navel	Moist	Eccrine	Neither	November	Male	Caucasian	30.39	Right	8	6.9	4	Yes	2	1	1	No	Same.morning	Every.day	2	Normal	Yes	Yes	Yes	Yes	Yes	No	Yes	No	No	No	No	Yes	No	Yes	No	No	8	No
H03.A.12	80	2	B8	Pro805Ri26	GACACT	Pro341Fi5	ACCAGG	H03.A	3	Left.inner.thigh	Inner.thigh	Moist	Eccrine	Left	November	Male	Caucasian	30.39	Right	8	6.9	4	Yes	2	1	1	No	Same.morning	Every.day	2	Normal	Yes	Yes	Yes	Yes	Yes	No	Yes	No	No	No	No	Yes	No	Yes	No	No	8	No
H03.A.13	81	2	D10	Pro805Ri12	CTTGTA	Pro341Fi6	AGCCTG	H03.A	3	Right.inner.thigh	Inner.thigh	Moist	Eccrine	Right	November	Male	Caucasian	30.39	Right	8	6.9	4	Yes	2	1	1	No	Same.morning	Every.day	2	Normal	Yes	Yes	Yes	Yes	Yes	No	Yes	No	No	No	No	Yes	No	Yes	No	No	8	No
H03.A.14	82	1	A6	Pro805Ri9	GATCAG	Pro341Fi2	TGTGCC	H03.A	3	Bottom.of.left.foot	Bottom.of.foot	Moist	Eccrine	Left	November	Male	Caucasian	30.39	Right	8	6.9	4	Yes	2	1	1	No	Same.morning	Every.day	2	Normal	Yes	Yes	Yes	Yes	Yes	No	Yes	No	No	No	No	Yes	No	Yes	No	No	8	No
H03.A.15	83	1	G9	Pro805Ri7	CAGATC	Pro341Fi3	TGCACG	H03.A	3	Bottom.of.right.foot	Bottom.of.foot	Moist	Eccrine	Right	November	Male	Caucasian	30.39	Right	8	6.9	4	Yes	2	1	1	No	Same.morning	Every.day	2	Normal	Yes	Yes	Yes	Yes	Yes	No	Yes	No	No	No	No	Yes	No	Yes	No	No	8	No
H03.A.16	84	1	G3	Pro805Ri23	CACTTG	Pro341Fi1	TCTCGG	H03.A	3	Left.palm.of.hand	Palm.of.hand	Dry	Eccrine	Left	November	Male	Caucasian	30.39	Right	8	6.9	4	Yes	2	1	1	No	Same.morning	Every.day	2	Normal	Yes	Yes	Yes	Yes	Yes	No	Yes	No	No	No	No	Yes	No	Yes	No	No	8	No
H03.A.17	85	1	D6	Pro805Ri12	CTTGTA	Pro341Fi2	TGTGCC	H03.A	3	Right.palm.of.hand	Palm.of.hand	Dry	Eccrine	Right	November	Male	Caucasian	30.39	Right	8	6.9	4	Yes	2	1	1	No	Same.morning	Every.day	2	Normal	Yes	Yes	Yes	Yes	Yes	No	Yes	No	No	No	No	Yes	No	Yes	No	No	8	No
H03.B.01	86	2	A5	Pro805Ri1	ATCACG	Pro341Fi5	ACCAGG	H03.B	3	Left.upper.eyelid	Upper.eyelid	Oily	Apocrine	Left	November	Female	Caucasian	30.39	Right	8	6.9	4	Yes	2	1	1	No	Same.morning	Every.day	3	Normal	Yes	Yes	Yes	Yes	Yes	No	Yes	Yes	Yes	No	No	Yes	Yes	Yes	No	No	11	No
H03.B.02	87	2	F6	Pro805Ri14	TCAGTC	Pro341Fi5	ACCAGG	H03.B	3	Right.upper.eyelid	Upper.eyelid	Oily	Apocrine	Right	November	Female	Caucasian	30.39	Right	8	6.9	4	Yes	2	1	1	No	Same.morning	Every.day	3	Normal	Yes	Yes	Yes	Yes	Yes	No	Yes	Yes	Yes	No	No	Yes	Yes	Yes	No	No	11	No
H03.B.03	88	1	E2	Pro805Ri13	AGTACG	Pro341Fi1	TCTCGG	H03.B	3	Left.outer.nose	Outer.nose	Oily	Apocrine	Left	November	Female	Caucasian	30.39	Right	8	6.9	4	Yes	2	1	1	No	Same.morning	Every.day	3	Normal	Yes	Yes	Yes	Yes	Yes	No	Yes	Yes	Yes	No	No	Yes	Yes	Yes	No	No	11	No
H03.B.04	89	2	E11	Pro805Ri21	CCAACT	Pro341Fi6	AGCCTG	H03.B	3	Right.outer.nose	Outer.nose	Oily	Apocrine	Right	November	Female	Caucasian	30.39	Right	8	6.9	4	Yes	2	1	1	No	Same.morning	Every.day	3	Normal	Yes	Yes	Yes	Yes	Yes	No	Yes	Yes	Yes	No	No	Yes	Yes	Yes	No	No	11	No
H03.B.05	90	2	B2	Pro805Ri10	TAGCTT	Pro341Fi4	AAGGCC	H03.B	3	Left.inner.nostril	Inner.nostril	Moist	Eccrine	Left	November	Female	Caucasian	30.39	Right	8	6.9	4	Yes	2	1	1	No	Same.morning	Every.day	3	Normal	Yes	Yes	Yes	Yes	Yes	No	Yes	Yes	Yes	No	No	Yes	Yes	Yes	No	No	11	No
H03.B.06	91	2	H6	Pro805Ri16	AAGCGA	Pro341Fi5	ACCAGG	H03.B	3	Right.inner.nostril	Inner.nostril	Moist	Eccrine	Right	November	Female	Caucasian	30.39	Right	8	6.9	4	Yes	2	1	1	No	Same.morning	Every.day	3	Normal	Yes	Yes	Yes	Yes	Yes	No	Yes	Yes	Yes	No	No	Yes	Yes	Yes	No	No	11	No
H03.B.08	93	2	H5	Pro805Ri8	ACTTGA	Pro341Fi5	ACCAGG	H03.B	3	Right.armpit	Armpit	Moist	Apocrine	Right	November	Female	Caucasian	30.39	Right	8	6.9	4	Yes	2	1	1	No	Same.morning	Every.day	3	Normal	Yes	Yes	Yes	Yes	Yes	No	Yes	Yes	Yes	No	No	Yes	Yes	Yes	No	No	11	No
H03.B.09	94	2	G3	Pro805Ri23	CACTTG	Pro341Fi4	AAGGCC	H03.B	3	Torso	Torso	Oily	Eccrine	Neither	November	Female	Caucasian	30.39	Right	8	6.9	4	Yes	2	1	1	No	Same.morning	Every.day	3	Normal	Yes	Yes	Yes	Yes	Yes	No	Yes	Yes	Yes	No	No	Yes	Yes	Yes	No	No	11	No
H03.B.11	96	1	H11	Pro805Ri24	TCAAGG	Pro341Fi3	TGCACG	H03.B	3	Navel	Navel	Moist	Eccrine	Neither	November	Female	Caucasian	30.39	Right	8	6.9	4	Yes	2	1	1	No	Same.morning	Every.day	3	Normal	Yes	Yes	Yes	Yes	Yes	No	Yes	Yes	Yes	No	No	Yes	Yes	Yes	No	No	11	No
H03.B.12	97	1	A9	Pro805Ri1	ATCACG	Pro341Fi3	TGCACG	H03.B	3	Left.inner.thigh	Inner.thigh	Moist	Eccrine	Left	November	Female	Caucasian	30.39	Right	8	6.9	4	Yes	2	1	1	No	Same.morning	Every.day	3	Normal	Yes	Yes	Yes	Yes	Yes	No	Yes	Yes	Yes	No	No	Yes	Yes	Yes	No	No	11	No
H03.B.13	98	2	G6	Pro805Ri15	TTGAGC	Pro341Fi5	ACCAGG	H03.B	3	Right.inner.thigh	Inner.thigh	Moist	Eccrine	Right	November	Female	Caucasian	30.39	Right	8	6.9	4	Yes	2	1	1	No	Same.morning	Every.day	3	Normal	Yes	Yes	Yes	Yes	Yes	No	Yes	Yes	Yes	No	No	Yes	Yes	Yes	No	No	11	No
H03.B.14	99	2	D6	Pro805Ri12	CTTGTA	Pro341Fi5	ACCAGG	H03.B	3	Bottom.of.left.foot	Bottom.of.foot	Moist	Eccrine	Left	November	Female	Caucasian	30.39	Right	8	6.9	4	Yes	2	1	1	No	Same.morning	Every.day	3	Normal	Yes	Yes	Yes	Yes	Yes	No	Yes	Yes	Yes	No	No	Yes	Yes	Yes	No	No	11	No
H03.B.16	101	2	C10	Pro805Ri11	GGCTAC	Pro341Fi6	AGCCTG	H03.B	3	Left.palm.of.hand	Palm.of.hand	Dry	Eccrine	Left	November	Female	Caucasian	30.39	Right	8	6.9	4	Yes	2	1	1	No	Same.morning	Every.day	3	Normal	Yes	Yes	Yes	Yes	Yes	No	Yes	Yes	Yes	No	No	Yes	Yes	Yes	No	No	11	No
H03.B.17	102	1	H6	Pro805Ri16	AAGCGA	Pro341Fi2	TGTGCC	H03.B	3	Right.palm.of.hand	Palm.of.hand	Dry	Eccrine	Right	November	Female	Caucasian	30.39	Right	8	6.9	4	Yes	2	1	1	No	Same.morning	Every.day	3	Normal	Yes	Yes	Yes	Yes	Yes	No	Yes	Yes	Yes	No	No	Yes	Yes	Yes	No	No	11	No
H04.A.01	103	3	B12	Pro805Ri26	GACACT	Pro341Fi9	GTGCTG	H04.A	4	Left.upper.eyelid	Upper.eyelid	Oily	Apocrine	Left	January	Male	Caucasian	30.39	Right	5	1.5	2	No	0	0	0	No	Same.morning	Every.day	2	Oily	Yes	Yes	Yes	No	Yes	No	No	No	No	Yes	No	No	No	No	Yes	No	6	No
H04.A.02	104	5	D1	Pro805Ri4	TGACCA	Pro341Fi13	AGCGAC	H04.A	4	Right.upper.eyelid	Upper.eyelid	Oily	Apocrine	Right	January	Male	Caucasian	30.39	Right	5	1.5	2	No	0	0	0	No	Same.morning	Every.day	2	Oily	Yes	Yes	Yes	No	Yes	No	No	No	No	Yes	No	No	No	No	Yes	No	6	No
H04.A.03	105	3	F4	Pro805Ri30	CAAGAA	Pro341Fi7	CTACGC	H04.A	4	Left.outer.nose	Outer.nose	Oily	Apocrine	Left	January	Male	Caucasian	30.39	Right	5	1.5	2	No	0	0	0	No	Same.morning	Every.day	2	Oily	Yes	Yes	Yes	No	Yes	No	No	No	No	Yes	No	No	No	No	Yes	No	6	No
H04.A.04	106	4	D1	Pro805Ri4	TGACCA	Pro341Fi10	GAACGG	H04.A	4	Right.outer.nose	Outer.nose	Oily	Apocrine	Right	January	Male	Caucasian	30.39	Right	5	1.5	2	No	0	0	0	No	Same.morning	Every.day	2	Oily	Yes	Yes	Yes	No	Yes	No	No	No	No	Yes	No	No	No	No	Yes	No	6	No
H04.A.05	107	3	G5	Pro805Ri7	CAGATC	Pro341Fi8	CTCCAG	H04.A	4	Left.inner.nostril	Inner.nostril	Moist	Eccrine	Left	January	Male	Caucasian	30.39	Right	5	1.5	2	No	0	0	0	No	Same.morning	Every.day	2	Oily	Yes	Yes	Yes	No	Yes	No	No	No	No	Yes	No	No	No	No	Yes	No	6	No
H04.A.06	108	3	B3	Pro805Ri18	GGTTGT	Pro341Fi7	CTACGC	H04.A	4	Right.inner.nostril	Inner.nostril	Moist	Eccrine	Right	January	Male	Caucasian	30.39	Right	5	1.5	2	No	0	0	0	No	Same.morning	Every.day	2	Oily	Yes	Yes	Yes	No	Yes	No	No	No	No	Yes	No	No	No	No	Yes	No	6	No
H04.A.07	109	3	F1	Pro805Ri6	GCCAAT	Pro341Fi7	CTACGC	H04.A	4	Left.armpit	Armpit	Moist	Apocrine	Left	January	Male	Caucasian	30.39	Right	5	1.5	2	No	0	0	0	No	Same.morning	Every.day	2	Oily	Yes	Yes	Yes	No	Yes	No	No	No	No	Yes	No	No	No	No	Yes	No	6	No
H04.A.08	110	3	F7	Pro805Ri22	AGAGAG	Pro341Fi8	CTCCAG	H04.A	4	Right.armpit	Armpit	Moist	Apocrine	Right	January	Male	Caucasian	30.39	Right	5	1.5	2	No	0	0	0	No	Same.morning	Every.day	2	Oily	Yes	Yes	Yes	No	Yes	No	No	No	No	Yes	No	No	No	No	Yes	No	6	No
H04.A.09	111	4	E12	Pro805Ri29	CCTTAA	Pro341Fi12	GGCAAT	H04.A	4	Torso	Torso	Oily	Eccrine	Neither	January	Male	Caucasian	30.39	Right	5	1.5	2	No	0	0	0	No	Same.morning	Every.day	2	Oily	Yes	Yes	Yes	No	Yes	No	No	No	No	Yes	No	No	No	No	Yes	No	6	No
H04.A.10	112	3	A2	Pro805Ri9	GATCAG	Pro341Fi7	CTACGC	H04.A	4	Back	Back	Oily	Eccrine	Neither	January	Male	Caucasian	30.39	Right	5	1.5	2	No	0	0	0	No	Same.morning	Every.day	2	Oily	Yes	Yes	Yes	No	Yes	No	No	No	No	Yes	No	No	No	No	Yes	No	6	No
H04.A.11	113	4	F4	Pro805Ri30	CAAGAA	Pro341Fi10	GAACGG	H04.A	4	Navel	Navel	Moist	Eccrine	Neither	January	Male	Caucasian	30.39	Right	5	1.5	2	No	0	0	0	No	Same.morning	Every.day	2	Oily	Yes	Yes	Yes	No	Yes	No	No	No	No	Yes	No	No	No	No	Yes	No	6	No
H04.A.12	114	3	G2	Pro805Ri15	TTGAGC	Pro341Fi7	CTACGC	H04.A	4	Left.inner.thigh	Inner.thigh	Moist	Eccrine	Left	January	Male	Caucasian	30.39	Right	5	1.5	2	No	0	0	0	No	Same.morning	Every.day	2	Oily	Yes	Yes	Yes	No	Yes	No	No	No	No	Yes	No	No	No	No	Yes	No	6	No
H04.A.13	115	4	C5	Pro805Ri3	TTAGGC	Pro341Fi11	GCTCAA	H04.A	4	Right.inner.thigh	Inner.thigh	Moist	Eccrine	Right	January	Male	Caucasian	30.39	Right	5	1.5	2	No	0	0	0	No	Same.morning	Every.day	2	Oily	Yes	Yes	Yes	No	Yes	No	No	No	No	Yes	No	No	No	No	Yes	No	6	No
H04.A.14	116	4	G2	Pro805Ri15	TTGAGC	Pro341Fi10	GAACGG	H04.A	4	Bottom.of.left.foot	Bottom.of.foot	Moist	Eccrine	Left	January	Male	Caucasian	30.39	Right	5	1.5	2	No	0	0	0	No	Same.morning	Every.day	2	Oily	Yes	Yes	Yes	No	Yes	No	No	No	No	Yes	No	No	No	No	Yes	No	6	No
H04.A.15	117	3	E4	Pro805Ri29	CCTTAA	Pro341Fi7	CTACGC	H04.A	4	Bottom.of.right.foot	Bottom.of.foot	Moist	Eccrine	Right	January	Male	Caucasian	30.39	Right	5	1.5	2	No	0	0	0	No	Same.morning	Every.day	2	Oily	Yes	Yes	Yes	No	Yes	No	No	No	No	Yes	No	No	No	No	Yes	No	6	No
H04.A.17	119	4	G6	Pro805Ri15	TTGAGC	Pro341Fi11	GCTCAA	H04.A	4	Right.palm.of.hand	Palm.of.hand	Dry	Eccrine	Right	January	Male	Caucasian	30.39	Right	5	1.5	2	No	0	0	0	No	Same.morning	Every.day	2	Oily	Yes	Yes	Yes	No	Yes	No	No	No	No	Yes	No	No	No	No	Yes	No	6	No
H04.B.01	120	3	E10	Pro805Ri13	AGTACG	Pro341Fi9	GTGCTG	H04.B	4	Left.upper.eyelid	Upper.eyelid	Oily	Apocrine	Left	January	Female	Caucasian	20.29	Left	5	1.5	2	No	0	0	0	No	Same.morning	Every.day	3	Combination	Yes	Yes	Yes	Yes	No	Yes	Yes	Yes	No	Yes	Yes	Yes	Yes	No	No	No	11	No
H04.B.02	121	3	A5	Pro805Ri1	ATCACG	Pro341Fi8	CTCCAG	H04.B	4	Right.upper.eyelid	Upper.eyelid	Oily	Apocrine	Right	January	Female	Caucasian	20.29	Left	5	1.5	2	No	0	0	0	No	Same.morning	Every.day	3	Combination	Yes	Yes	Yes	Yes	No	Yes	Yes	Yes	No	Yes	Yes	Yes	Yes	No	No	No	11	No
H04.B.03	122	4	F10	Pro805Ri14	TCAGTC	Pro341Fi12	GGCAAT	H04.B	4	Left.outer.nose	Outer.nose	Oily	Apocrine	Left	January	Female	Caucasian	20.29	Left	5	1.5	2	No	0	0	0	No	Same.morning	Every.day	3	Combination	Yes	Yes	Yes	Yes	No	Yes	Yes	Yes	No	Yes	Yes	Yes	Yes	No	No	No	11	No
H04.B.04	123	3	A8	Pro805Ri25	AGTGGT	Pro341Fi8	CTCCAG	H04.B	4	Right.outer.nose	Outer.nose	Oily	Apocrine	Right	January	Female	Caucasian	20.29	Left	5	1.5	2	No	0	0	0	No	Same.morning	Every.day	3	Combination	Yes	Yes	Yes	Yes	No	Yes	Yes	Yes	No	Yes	Yes	Yes	Yes	No	No	No	11	No
H04.B.05	124	4	B4	Pro805Ri26	GACACT	Pro341Fi10	GAACGG	H04.B	4	Left.inner.nostril	Inner.nostril	Moist	Eccrine	Left	January	Female	Caucasian	20.29	Left	5	1.5	2	No	0	0	0	No	Same.morning	Every.day	3	Combination	Yes	Yes	Yes	Yes	No	Yes	Yes	Yes	No	Yes	Yes	Yes	Yes	No	No	No	11	No
H04.B.06	125	3	D1	Pro805Ri4	TGACCA	Pro341Fi7	CTACGC	H04.B	4	Right.inner.nostril	Inner.nostril	Moist	Eccrine	Right	January	Female	Caucasian	20.29	Left	5	1.5	2	No	0	0	0	No	Same.morning	Every.day	3	Combination	Yes	Yes	Yes	Yes	No	Yes	Yes	Yes	No	Yes	Yes	Yes	Yes	No	No	No	11	No
H04.B.07	126	3	F12	Pro805Ri30	CAAGAA	Pro341Fi9	GTGCTG	H04.B	4	Left.armpit	Armpit	Moist	Apocrine	Left	January	Female	Caucasian	20.29	Left	5	1.5	2	No	0	0	0	No	Same.morning	Every.day	3	Combination	Yes	Yes	Yes	Yes	No	Yes	Yes	Yes	No	Yes	Yes	Yes	Yes	No	No	No	11	No
H04.B.08	127	3	E1	Pro805Ri5	ACAGTG	Pro341Fi7	CTACGC	H04.B	4	Right.armpit	Armpit	Moist	Apocrine	Right	January	Female	Caucasian	20.29	Left	5	1.5	2	No	0	0	0	No	Same.morning	Every.day	3	Combination	Yes	Yes	Yes	Yes	No	Yes	Yes	Yes	No	Yes	Yes	Yes	Yes	No	No	No	11	No
H04.B.09	128	4	H7	Pro805Ri24	TCAAGG	Pro341Fi11	GCTCAA	H04.B	4	Torso	Torso	Oily	Eccrine	Neither	January	Female	Caucasian	20.29	Left	5	1.5	2	No	0	0	0	No	Same.morning	Every.day	3	Combination	Yes	Yes	Yes	Yes	No	Yes	Yes	Yes	No	Yes	Yes	Yes	Yes	No	No	No	11	No
H04.B.10	129	4	G5	Pro805Ri7	CAGATC	Pro341Fi11	GCTCAA	H04.B	4	Back	Back	Oily	Eccrine	Neither	January	Female	Caucasian	20.29	Left	5	1.5	2	No	0	0	0	No	Same.morning	Every.day	3	Combination	Yes	Yes	Yes	Yes	No	Yes	Yes	Yes	No	Yes	Yes	Yes	Yes	No	No	No	11	No
H04.B.11	130	3	G11	Pro805Ri23	CACTTG	Pro341Fi9	GTGCTG	H04.B	4	Navel	Navel	Moist	Eccrine	Neither	January	Female	Caucasian	20.29	Left	5	1.5	2	No	0	0	0	No	Same.morning	Every.day	3	Combination	Yes	Yes	Yes	Yes	No	Yes	Yes	Yes	No	Yes	Yes	Yes	Yes	No	No	No	11	No
H04.B.12	131	4	G11	Pro805Ri23	CACTTG	Pro341Fi12	GGCAAT	H04.B	4	Left.inner.thigh	Inner.thigh	Moist	Eccrine	Left	January	Female	Caucasian	20.29	Left	5	1.5	2	No	0	0	0	No	Same.morning	Every.day	3	Combination	Yes	Yes	Yes	Yes	No	Yes	Yes	Yes	No	Yes	Yes	Yes	Yes	No	No	No	11	No
H04.B.13	132	4	C12	Pro805Ri27	CCTTCT	Pro341Fi12	GGCAAT	H04.B	4	Right.inner.thigh	Inner.thigh	Moist	Eccrine	Right	January	Female	Caucasian	20.29	Left	5	1.5	2	No	0	0	0	No	Same.morning	Every.day	3	Combination	Yes	Yes	Yes	Yes	No	Yes	Yes	Yes	No	Yes	Yes	Yes	Yes	No	No	No	11	No
H04.B.14	133	4	D11	Pro805Ri20	TACCGT	Pro341Fi12	GGCAAT	H04.B	4	Bottom.of.left.foot	Bottom.of.foot	Moist	Eccrine	Left	January	Female	Caucasian	20.29	Left	5	1.5	2	No	0	0	0	No	Same.morning	Every.day	3	Combination	Yes	Yes	Yes	Yes	No	Yes	Yes	Yes	No	Yes	Yes	Yes	Yes	No	No	No	11	No
H04.B.15	134	4	B3	Pro805Ri18	GGTTGT	Pro341Fi10	GAACGG	H04.B	4	Bottom.of.right.foot	Bottom.of.foot	Moist	Eccrine	Right	January	Female	Caucasian	20.29	Left	5	1.5	2	No	0	0	0	No	Same.morning	Every.day	3	Combination	Yes	Yes	Yes	Yes	No	Yes	Yes	Yes	No	Yes	Yes	Yes	Yes	No	No	No	11	No
H04.B.16	135	3	D11	Pro805Ri20	TACCGT	Pro341Fi9	GTGCTG	H04.B	4	Left.palm.of.hand	Palm.of.hand	Dry	Eccrine	Left	January	Female	Caucasian	20.29	Left	5	1.5	2	No	0	0	0	No	Same.morning	Every.day	3	Combination	Yes	Yes	Yes	Yes	No	Yes	Yes	Yes	No	Yes	Yes	Yes	Yes	No	No	No	11	No
H04.B.17	136	4	A3	Pro805Ri17	TCCTCA	Pro341Fi10	GAACGG	H04.B	4	Right.palm.of.hand	Palm.of.hand	Dry	Eccrine	Right	January	Female	Caucasian	20.29	Left	5	1.5	2	No	0	0	0	No	Same.morning	Every.day	3	Combination	Yes	Yes	Yes	Yes	No	Yes	Yes	Yes	No	Yes	Yes	Yes	Yes	No	No	No	11	No
H05.A.01	137	1	A10	Pro805Ri9	GATCAG	Pro341Fi3	TGCACG	H05.A	5	Left.upper.eyelid	Upper.eyelid	Oily	Apocrine	Left	December	Female	East.Asian	20.29	Right	3	1.5	3	Yes	1	0	1	No	1.2.days	Every.other.day	2	Combination	Yes	Yes	Yes	Yes	Yes	Yes	Yes	Yes	No	No	No	Yes	Yes	Yes	No	Yes	12	No
H05.A.02	138	2	H8	Pro805Ri10	TAGCTT	Pro341Fi14	CCGTAG	H05.A	5	Right.upper.eyelid	Upper.eyelid	Oily	Apocrine	Right	December	Female	East.Asian	20.29	Right	3	1.5	3	Yes	1	0	1	No	1.2.days	Every.other.day	2	Combination	Yes	Yes	Yes	Yes	Yes	Yes	Yes	Yes	No	No	No	Yes	Yes	Yes	No	Yes	12	No
H05.A.03	139	1	F1	Pro805Ri6	GCCAAT	Pro341Fi1	TCTCGG	H05.A	5	Left.outer.nose	Outer.nose	Oily	Apocrine	Left	December	Female	East.Asian	20.29	Right	3	1.5	3	Yes	1	0	1	No	1.2.days	Every.other.day	2	Combination	Yes	Yes	Yes	Yes	Yes	Yes	Yes	Yes	No	No	No	Yes	Yes	Yes	No	Yes	12	No
H05.A.04	140	2	B7	Pro805Ri18	GGTTGT	Pro341Fi5	ACCAGG	H05.A	5	Right.outer.nose	Outer.nose	Oily	Apocrine	Right	December	Female	East.Asian	20.29	Right	3	1.5	3	Yes	1	0	1	No	1.2.days	Every.other.day	2	Combination	Yes	Yes	Yes	Yes	Yes	Yes	Yes	Yes	No	No	No	Yes	Yes	Yes	No	Yes	12	No
H05.A.05	141	2	A4	Pro805Ri25	AGTGGT	Pro341Fi4	AAGGCC	H05.A	5	Left.inner.nostril	Inner.nostril	Moist	Eccrine	Left	December	Female	East.Asian	20.29	Right	3	1.5	3	Yes	1	0	1	No	1.2.days	Every.other.day	2	Combination	Yes	Yes	Yes	Yes	Yes	Yes	Yes	Yes	No	No	No	Yes	Yes	Yes	No	Yes	12	No
H05.A.06	142	1	F8	Pro805Ri30	CAAGAA	Pro341Fi2	TGTGCC	H05.A	5	Right.inner.nostril	Inner.nostril	Moist	Eccrine	Right	December	Female	East.Asian	20.29	Right	3	1.5	3	Yes	1	0	1	No	1.2.days	Every.other.day	2	Combination	Yes	Yes	Yes	Yes	Yes	Yes	Yes	Yes	No	No	No	Yes	Yes	Yes	No	Yes	12	No
H05.A.07	143	1	C5	Pro805Ri3	TTAGGC	Pro341Fi2	TGTGCC	H05.A	5	Left.armpit	Armpit	Moist	Apocrine	Left	December	Female	East.Asian	20.29	Right	3	1.5	3	Yes	1	0	1	No	1.2.days	Every.other.day	2	Combination	Yes	Yes	Yes	Yes	Yes	Yes	Yes	Yes	No	No	No	Yes	Yes	Yes	No	Yes	12	No
H05.A.08	144	2	D2	Pro805Ri12	CTTGTA	Pro341Fi4	AAGGCC	H05.A	5	Right.armpit	Armpit	Moist	Apocrine	Right	December	Female	East.Asian	20.29	Right	3	1.5	3	Yes	1	0	1	No	1.2.days	Every.other.day	2	Combination	Yes	Yes	Yes	Yes	Yes	Yes	Yes	Yes	No	No	No	Yes	Yes	Yes	No	Yes	12	No
H05.A.09	145	1	F11	Pro805Ri22	AGAGAG	Pro341Fi3	TGCACG	H05.A	5	Torso	Torso	Oily	Eccrine	Neither	December	Female	East.Asian	20.29	Right	3	1.5	3	Yes	1	0	1	No	1.2.days	Every.other.day	2	Combination	Yes	Yes	Yes	Yes	Yes	Yes	Yes	Yes	No	No	No	Yes	Yes	Yes	No	Yes	12	No
H05.A.10	146	1	B6	Pro805Ri10	TAGCTT	Pro341Fi2	TGTGCC	H05.A	5	Back	Back	Oily	Eccrine	Neither	December	Female	East.Asian	20.29	Right	3	1.5	3	Yes	1	0	1	No	1.2.days	Every.other.day	2	Combination	Yes	Yes	Yes	Yes	Yes	Yes	Yes	Yes	No	No	No	Yes	Yes	Yes	No	Yes	12	No
H05.A.11	147	1	G12	Pro805Ri5	ACAGTG	Pro341Fi14	CCGTAG	H05.A	5	Navel	Navel	Moist	Eccrine	Neither	December	Female	East.Asian	20.29	Right	3	1.5	3	Yes	1	0	1	No	1.2.days	Every.other.day	2	Combination	Yes	Yes	Yes	Yes	Yes	Yes	Yes	Yes	No	No	No	Yes	Yes	Yes	No	Yes	12	No
H05.A.12	148	2	B10	Pro805Ri10	TAGCTT	Pro341Fi6	AGCCTG	H05.A	5	Left.inner.thigh	Inner.thigh	Moist	Eccrine	Left	December	Female	East.Asian	20.29	Right	3	1.5	3	Yes	1	0	1	No	1.2.days	Every.other.day	2	Combination	Yes	Yes	Yes	Yes	Yes	Yes	Yes	Yes	No	No	No	Yes	Yes	Yes	No	Yes	12	No
H05.A.13	149	2	G10	Pro805Ri15	TTGAGC	Pro341Fi6	AGCCTG	H05.A	5	Right.inner.thigh	Inner.thigh	Moist	Eccrine	Right	December	Female	East.Asian	20.29	Right	3	1.5	3	Yes	1	0	1	No	1.2.days	Every.other.day	2	Combination	Yes	Yes	Yes	Yes	Yes	Yes	Yes	Yes	No	No	No	Yes	Yes	Yes	No	Yes	12	No
H05.A.14	150	1	D12	Pro805Ri28	GGATAA	Pro341Fi3	TGCACG	H05.A	5	Bottom.of.left.foot	Bottom.of.foot	Moist	Eccrine	Left	December	Female	East.Asian	20.29	Right	3	1.5	3	Yes	1	0	1	No	1.2.days	Every.other.day	2	Combination	Yes	Yes	Yes	Yes	Yes	Yes	Yes	Yes	No	No	No	Yes	Yes	Yes	No	Yes	12	No
H05.A.15	151	1	A2	Pro805Ri9	GATCAG	Pro341Fi1	TCTCGG	H05.A	5	Bottom.of.right.foot	Bottom.of.foot	Moist	Eccrine	Right	December	Female	East.Asian	20.29	Right	3	1.5	3	Yes	1	0	1	No	1.2.days	Every.other.day	2	Combination	Yes	Yes	Yes	Yes	Yes	Yes	Yes	Yes	No	No	No	Yes	Yes	Yes	No	Yes	12	No
H05.A.16	152	1	B11	Pro805Ri18	GGTTGT	Pro341Fi3	TGCACG	H05.A	5	Left.palm.of.hand	Palm.of.hand	Dry	Eccrine	Left	December	Female	East.Asian	20.29	Right	3	1.5	3	Yes	1	0	1	No	1.2.days	Every.other.day	2	Combination	Yes	Yes	Yes	Yes	Yes	Yes	Yes	Yes	No	No	No	Yes	Yes	Yes	No	Yes	12	No
H05.A.17	153	1	E8	Pro805Ri29	CCTTAA	Pro341Fi2	TGTGCC	H05.A	5	Right.palm.of.hand	Palm.of.hand	Dry	Eccrine	Right	December	Female	East.Asian	20.29	Right	3	1.5	3	Yes	1	0	1	No	1.2.days	Every.other.day	2	Combination	Yes	Yes	Yes	Yes	Yes	Yes	Yes	Yes	No	No	No	Yes	Yes	Yes	No	Yes	12	No
H05.B.01	154	2	E3	Pro805Ri21	CCAACT	Pro341Fi4	AAGGCC	H05.B	5	Left.upper.eyelid	Upper.eyelid	Oily	Apocrine	Left	December	Male	Asian	20.29	Left	3	1.5	3	Yes	1	0	1	No	1.2.days	Every.day	Over.4	Oily	Yes	Yes	Yes	Yes	Yes	No	Yes	No	No	No	No	No	Yes	No	No	No	7	No
H05.B.02	155	2	G2	Pro805Ri15	TTGAGC	Pro341Fi4	AAGGCC	H05.B	5	Right.upper.eyelid	Upper.eyelid	Oily	Apocrine	Right	December	Male	Asian	20.29	Left	3	1.5	3	Yes	1	0	1	No	1.2.days	Every.day	Over.4	Oily	Yes	Yes	Yes	Yes	Yes	No	Yes	No	No	No	No	No	Yes	No	No	No	7	No
H05.B.03	156	2	H3	Pro805Ri24	TCAAGG	Pro341Fi4	AAGGCC	H05.B	5	Left.outer.nose	Outer.nose	Oily	Apocrine	Left	December	Male	Asian	20.29	Left	3	1.5	3	Yes	1	0	1	No	1.2.days	Every.day	Over.4	Oily	Yes	Yes	Yes	Yes	Yes	No	Yes	No	No	No	No	No	Yes	No	No	No	7	No
H05.B.04	157	1	A5	Pro805Ri1	ATCACG	Pro341Fi2	TGTGCC	H05.B	5	Right.outer.nose	Outer.nose	Oily	Apocrine	Right	December	Male	Asian	20.29	Left	3	1.5	3	Yes	1	0	1	No	1.2.days	Every.day	Over.4	Oily	Yes	Yes	Yes	Yes	Yes	No	Yes	No	No	No	No	No	Yes	No	No	No	7	No
H05.B.05	158	2	D3	Pro805Ri20	TACCGT	Pro341Fi4	AAGGCC	H05.B	5	Left.inner.nostril	Inner.nostril	Moist	Eccrine	Left	December	Male	Asian	20.29	Left	3	1.5	3	Yes	1	0	1	No	1.2.days	Every.day	Over.4	Oily	Yes	Yes	Yes	Yes	Yes	No	Yes	No	No	No	No	No	Yes	No	No	No	7	No
H05.B.06	159	2	C9	Pro805Ri3	TTAGGC	Pro341Fi6	AGCCTG	H05.B	5	Right.inner.nostril	Inner.nostril	Moist	Eccrine	Right	December	Male	Asian	20.29	Left	3	1.5	3	Yes	1	0	1	No	1.2.days	Every.day	Over.4	Oily	Yes	Yes	Yes	Yes	Yes	No	Yes	No	No	No	No	No	Yes	No	No	No	7	No
H05.B.07	160	2	B5	Pro805Ri2	CGATGT	Pro341Fi5	ACCAGG	H05.B	5	Left.armpit	Armpit	Moist	Apocrine	Left	December	Male	Asian	20.29	Left	3	1.5	3	Yes	1	0	1	No	1.2.days	Every.day	Over.4	Oily	Yes	Yes	Yes	Yes	Yes	No	Yes	No	No	No	No	No	Yes	No	No	No	7	No
H05.B.08	161	1	G1	Pro805Ri7	CAGATC	Pro341Fi1	TCTCGG	H05.B	5	Right.armpit	Armpit	Moist	Apocrine	Right	December	Male	Asian	20.29	Left	3	1.5	3	Yes	1	0	1	No	1.2.days	Every.day	Over.4	Oily	Yes	Yes	Yes	Yes	Yes	No	Yes	No	No	No	No	No	Yes	No	No	No	7	No
H05.B.09	162	2	H9	Pro805Ri8	ACTTGA	Pro341Fi6	AGCCTG	H05.B	5	Torso	Torso	Oily	Eccrine	Neither	December	Male	Asian	20.29	Left	3	1.5	3	Yes	1	0	1	No	1.2.days	Every.day	Over.4	Oily	Yes	Yes	Yes	Yes	Yes	No	Yes	No	No	No	No	No	Yes	No	No	No	7	No
H05.B.10	163	1	D3	Pro805Ri20	TACCGT	Pro341Fi1	TCTCGG	H05.B	5	Back	Back	Oily	Eccrine	Neither	December	Male	Asian	20.29	Left	3	1.5	3	Yes	1	0	1	No	1.2.days	Every.day	Over.4	Oily	Yes	Yes	Yes	Yes	Yes	No	Yes	No	No	No	No	No	Yes	No	No	No	7	No
H05.B.11	164	1	G10	Pro805Ri15	TTGAGC	Pro341Fi3	TGCACG	H05.B	5	Navel	Navel	Moist	Eccrine	Neither	December	Male	Asian	20.29	Left	3	1.5	3	Yes	1	0	1	No	1.2.days	Every.day	Over.4	Oily	Yes	Yes	Yes	Yes	Yes	No	Yes	No	No	No	No	No	Yes	No	No	No	7	No
H05.B.12	165	2	E6	Pro805Ri13	AGTACG	Pro341Fi5	ACCAGG	H05.B	5	Left.inner.thigh	Inner.thigh	Moist	Eccrine	Left	December	Male	Asian	20.29	Left	3	1.5	3	Yes	1	0	1	No	1.2.days	Every.day	Over.4	Oily	Yes	Yes	Yes	Yes	Yes	No	Yes	No	No	No	No	No	Yes	No	No	No	7	No
H05.B.13	166	1	F10	Pro805Ri14	TCAGTC	Pro341Fi3	TGCACG	H05.B	5	Right.inner.thigh	Inner.thigh	Moist	Eccrine	Right	December	Male	Asian	20.29	Left	3	1.5	3	Yes	1	0	1	No	1.2.days	Every.day	Over.4	Oily	Yes	Yes	Yes	Yes	Yes	No	Yes	No	No	No	No	No	Yes	No	No	No	7	No
H05.B.14	167	1	B8	Pro805Ri26	GACACT	Pro341Fi2	TGTGCC	H05.B	5	Bottom.of.left.foot	Bottom.of.foot	Moist	Eccrine	Left	December	Male	Asian	20.29	Left	3	1.5	3	Yes	1	0	1	No	1.2.days	Every.day	Over.4	Oily	Yes	Yes	Yes	Yes	Yes	No	Yes	No	No	No	No	No	Yes	No	No	No	7	No
H05.B.15	168	2	D1	Pro805Ri4	TGACCA	Pro341Fi4	AAGGCC	H05.B	5	Bottom.of.right.foot	Bottom.of.foot	Moist	Eccrine	Right	December	Male	Asian	20.29	Left	3	1.5	3	Yes	1	0	1	No	1.2.days	Every.day	Over.4	Oily	Yes	Yes	Yes	Yes	Yes	No	Yes	No	No	No	No	No	Yes	No	No	No	7	No
H05.B.16	169	2	B6	Pro805Ri10	TAGCTT	Pro341Fi5	ACCAGG	H05.B	5	Left.palm.of.hand	Palm.of.hand	Dry	Eccrine	Left	December	Male	Asian	20.29	Left	3	1.5	3	Yes	1	0	1	No	1.2.days	Every.day	Over.4	Oily	Yes	Yes	Yes	Yes	Yes	No	Yes	No	No	No	No	No	Yes	No	No	No	7	No
H05.B.17	170	2	H11	Pro805Ri24	TCAAGG	Pro341Fi6	AGCCTG	H05.B	5	Right.palm.of.hand	Palm.of.hand	Dry	Eccrine	Right	December	Male	Asian	20.29	Left	3	1.5	3	Yes	1	0	1	No	1.2.days	Every.day	Over.4	Oily	Yes	Yes	Yes	Yes	Yes	No	Yes	No	No	No	No	No	Yes	No	No	No	7	No
H06.A.01	171	4	A9	Pro805Ri1	ATCACG	Pro341Fi12	GGCAAT	H06.A	6	Left.upper.eyelid	Upper.eyelid	Oily	Apocrine	Left	January	Male	Caucasian	30.39	Right	13	Over.10	4	No	0	0	0	No	1.2.days	Every.day	Never	Oily	Yes	Yes	No	No	Yes	Yes	Yes	No	No	No	No	No	No	No	No	No	5	No
H06.A.02	172	3	D9	Pro805Ri4	TGACCA	Pro341Fi9	GTGCTG	H06.A	6	Right.upper.eyelid	Upper.eyelid	Oily	Apocrine	Right	January	Male	Caucasian	30.39	Right	13	Over.10	4	No	0	0	0	No	1.2.days	Every.day	Never	Oily	Yes	Yes	No	No	Yes	Yes	Yes	No	No	No	No	No	No	No	No	No	5	No
H06.A.03	173	4	E10	Pro805Ri13	AGTACG	Pro341Fi12	GGCAAT	H06.A	6	Left.outer.nose	Outer.nose	Oily	Apocrine	Left	January	Male	Caucasian	30.39	Right	13	Over.10	4	No	0	0	0	No	1.2.days	Every.day	Never	Oily	Yes	Yes	No	No	Yes	Yes	Yes	No	No	No	No	No	No	No	No	No	5	No
H06.A.04	174	4	G7	Pro805Ri23	CACTTG	Pro341Fi11	GCTCAA	H06.A	6	Right.outer.nose	Outer.nose	Oily	Apocrine	Right	January	Male	Caucasian	30.39	Right	13	Over.10	4	No	0	0	0	No	1.2.days	Every.day	Never	Oily	Yes	Yes	No	No	Yes	Yes	Yes	No	No	No	No	No	No	No	No	No	5	No
H06.A.05	175	4	C4	Pro805Ri27	CCTTCT	Pro341Fi10	GAACGG	H06.A	6	Left.inner.nostril	Inner.nostril	Moist	Eccrine	Left	January	Male	Caucasian	30.39	Right	13	Over.10	4	No	0	0	0	No	1.2.days	Every.day	Never	Oily	Yes	Yes	No	No	Yes	Yes	Yes	No	No	No	No	No	No	No	No	No	5	No
H06.A.06	176	4	A5	Pro805Ri1	ATCACG	Pro341Fi11	GCTCAA	H06.A	6	Right.inner.nostril	Inner.nostril	Moist	Eccrine	Right	January	Male	Caucasian	30.39	Right	13	Over.10	4	No	0	0	0	No	1.2.days	Every.day	Never	Oily	Yes	Yes	No	No	Yes	Yes	Yes	No	No	No	No	No	No	No	No	No	5	No
H06.A.07	177	4	A7	Pro805Ri17	TCCTCA	Pro341Fi11	GCTCAA	H06.A	6	Left.armpit	Armpit	Moist	Apocrine	Left	January	Male	Caucasian	30.39	Right	13	Over.10	4	No	0	0	0	No	1.2.days	Every.day	Never	Oily	Yes	Yes	No	No	Yes	Yes	Yes	No	No	No	No	No	No	No	No	No	5	No
H06.A.08	178	4	F7	Pro805Ri22	AGAGAG	Pro341Fi11	GCTCAA	H06.A	6	Right.armpit	Armpit	Moist	Apocrine	Right	January	Male	Caucasian	30.39	Right	13	Over.10	4	No	0	0	0	No	1.2.days	Every.day	Never	Oily	Yes	Yes	No	No	Yes	Yes	Yes	No	No	No	No	No	No	No	No	No	5	No
H06.A.09	179	4	D10	Pro805Ri12	CTTGTA	Pro341Fi12	GGCAAT	H06.A	6	Torso	Torso	Oily	Eccrine	Neither	January	Male	Caucasian	30.39	Right	13	Over.10	4	No	0	0	0	No	1.2.days	Every.day	Never	Oily	Yes	Yes	No	No	Yes	Yes	Yes	No	No	No	No	No	No	No	No	No	5	No
H06.A.10	180	4	F3	Pro805Ri22	AGAGAG	Pro341Fi10	GAACGG	H06.A	6	Back	Back	Oily	Eccrine	Neither	January	Male	Caucasian	30.39	Right	13	Over.10	4	No	0	0	0	No	1.2.days	Every.day	Never	Oily	Yes	Yes	No	No	Yes	Yes	Yes	No	No	No	No	No	No	No	No	No	5	No
H06.A.11	181	3	H9	Pro805Ri8	ACTTGA	Pro341Fi9	GTGCTG	H06.A	6	Navel	Navel	Moist	Eccrine	Neither	January	Male	Caucasian	30.39	Right	13	Over.10	4	No	0	0	0	No	1.2.days	Every.day	Never	Oily	Yes	Yes	No	No	Yes	Yes	Yes	No	No	No	No	No	No	No	No	No	5	No
H06.A.12	182	4	B6	Pro805Ri10	TAGCTT	Pro341Fi11	GCTCAA	H06.A	6	Left.inner.thigh	Inner.thigh	Moist	Eccrine	Left	January	Male	Caucasian	30.39	Right	13	Over.10	4	No	0	0	0	No	1.2.days	Every.day	Never	Oily	Yes	Yes	No	No	Yes	Yes	Yes	No	No	No	No	No	No	No	No	No	5	No
H06.A.13	183	3	E7	Pro805Ri21	CCAACT	Pro341Fi8	CTCCAG	H06.A	6	Right.inner.thigh	Inner.thigh	Moist	Eccrine	Right	January	Male	Caucasian	30.39	Right	13	Over.10	4	No	0	0	0	No	1.2.days	Every.day	Never	Oily	Yes	Yes	No	No	Yes	Yes	Yes	No	No	No	No	No	No	No	No	No	5	No
H06.A.14	184	4	A12	Pro805Ri25	AGTGGT	Pro341Fi12	GGCAAT	H06.A	6	Bottom.of.left.foot	Bottom.of.foot	Moist	Eccrine	Left	January	Male	Caucasian	30.39	Right	13	Over.10	4	No	0	0	0	No	1.2.days	Every.day	Never	Oily	Yes	Yes	No	No	Yes	Yes	Yes	No	No	No	No	No	No	No	No	No	5	No
H06.A.15	185	4	G12	Pro805Ri23	CACTTG	Pro341Fi14	CCGTAG	H06.A	6	Bottom.of.right.foot	Bottom.of.foot	Moist	Eccrine	Right	January	Male	Caucasian	30.39	Right	13	Over.10	4	No	0	0	0	No	1.2.days	Every.day	Never	Oily	Yes	Yes	No	No	Yes	Yes	Yes	No	No	No	No	No	No	No	No	No	5	No
H06.A.16	186	3	A3	Pro805Ri17	TCCTCA	Pro341Fi7	CTACGC	H06.A	6	Left.palm.of.hand	Palm.of.hand	Dry	Eccrine	Left	January	Male	Caucasian	30.39	Right	13	Over.10	4	No	0	0	0	No	1.2.days	Every.day	Never	Oily	Yes	Yes	No	No	Yes	Yes	Yes	No	No	No	No	No	No	No	No	No	5	No
H06.A.17	187	4	C11	Pro805Ri19	TGAGGT	Pro341Fi12	GGCAAT	H06.A	6	Right.palm.of.hand	Palm.of.hand	Dry	Eccrine	Right	January	Male	Caucasian	30.39	Right	13	Over.10	4	No	0	0	0	No	1.2.days	Every.day	Never	Oily	Yes	Yes	No	No	Yes	Yes	Yes	No	No	No	No	No	No	No	No	No	5	No
H06.B.01	188	3	H2	Pro805Ri16	AAGCGA	Pro341Fi7	CTACGC	H06.B	6	Left.upper.eyelid	Upper.eyelid	Oily	Apocrine	Left	January	Female	Caucasian	30.39	Right	13	Over.10	4	No	0	0	0	No	Same.morning	Every.day	Never	Dry	Yes	Yes	Yes	Yes	Yes	Yes	No	Yes	Yes	No	No	Yes	Yes	No	No	No	10	No
H06.B.02	189	4	H3	Pro805Ri24	TCAAGG	Pro341Fi10	GAACGG	H06.B	6	Right.upper.eyelid	Upper.eyelid	Oily	Apocrine	Right	January	Female	Caucasian	30.39	Right	13	Over.10	4	No	0	0	0	No	Same.morning	Every.day	Never	Dry	Yes	Yes	Yes	Yes	Yes	Yes	No	Yes	Yes	No	No	Yes	Yes	No	No	No	10	No
H06.B.03	190	4	E1	Pro805Ri5	ACAGTG	Pro341Fi10	GAACGG	H06.B	6	Left.outer.nose	Outer.nose	Oily	Apocrine	Left	January	Female	Caucasian	30.39	Right	13	Over.10	4	No	0	0	0	No	Same.morning	Every.day	Never	Dry	Yes	Yes	Yes	Yes	Yes	Yes	No	Yes	Yes	No	No	Yes	Yes	No	No	No	10	No
H06.B.04	191	3	E6	Pro805Ri13	AGTACG	Pro341Fi8	CTCCAG	H06.B	6	Right.outer.nose	Outer.nose	Oily	Apocrine	Right	January	Female	Caucasian	30.39	Right	13	Over.10	4	No	0	0	0	No	Same.morning	Every.day	Never	Dry	Yes	Yes	Yes	Yes	Yes	Yes	No	Yes	Yes	No	No	Yes	Yes	No	No	No	10	No
H06.B.05	192	4	F2	Pro805Ri14	TCAGTC	Pro341Fi10	GAACGG	H06.B	6	Left.inner.nostril	Inner.nostril	Moist	Eccrine	Left	January	Female	Caucasian	30.39	Right	13	Over.10	4	No	0	0	0	No	Same.morning	Every.day	Never	Dry	Yes	Yes	Yes	Yes	Yes	Yes	No	Yes	Yes	No	No	Yes	Yes	No	No	No	10	No
H06.B.06	193	3	B1	Pro805Ri2	CGATGT	Pro341Fi7	CTACGC	H06.B	6	Right.inner.nostril	Inner.nostril	Moist	Eccrine	Right	January	Female	Caucasian	30.39	Right	13	Over.10	4	No	0	0	0	No	Same.morning	Every.day	Never	Dry	Yes	Yes	Yes	Yes	Yes	Yes	No	Yes	Yes	No	No	Yes	Yes	No	No	No	10	No
H06.B.07	194	3	H8	Pro805Ri16	AAGCGA	Pro341Fi14	CCGTAG	H06.B	6	Left.armpit	Armpit	Moist	Apocrine	Left	January	Female	Caucasian	30.39	Right	13	Over.10	4	No	0	0	0	No	Same.morning	Every.day	Never	Dry	Yes	Yes	Yes	Yes	Yes	Yes	No	Yes	Yes	No	No	Yes	Yes	No	No	No	10	No
H06.B.08	195	4	H5	Pro805Ri8	ACTTGA	Pro341Fi11	GCTCAA	H06.B	6	Right.armpit	Armpit	Moist	Apocrine	Right	January	Female	Caucasian	30.39	Right	13	Over.10	4	No	0	0	0	No	Same.morning	Every.day	Never	Dry	Yes	Yes	Yes	Yes	Yes	Yes	No	Yes	Yes	No	No	Yes	Yes	No	No	No	10	No
H06.B.09	196	3	C10	Pro805Ri11	GGCTAC	Pro341Fi9	GTGCTG	H06.B	6	Torso	Torso	Oily	Eccrine	Neither	January	Female	Caucasian	30.39	Right	13	Over.10	4	No	0	0	0	No	Same.morning	Every.day	Never	Dry	Yes	Yes	Yes	Yes	Yes	Yes	No	Yes	Yes	No	No	Yes	Yes	No	No	No	10	No
H06.B.10	197	3	C4	Pro805Ri27	CCTTCT	Pro341Fi7	CTACGC	H06.B	6	Back	Back	Oily	Eccrine	Neither	January	Female	Caucasian	30.39	Right	13	Over.10	4	No	0	0	0	No	Same.morning	Every.day	Never	Dry	Yes	Yes	Yes	Yes	Yes	Yes	No	Yes	Yes	No	No	Yes	Yes	No	No	No	10	No
H06.B.11	198	3	G1	Pro805Ri7	CAGATC	Pro341Fi7	CTACGC	H06.B	6	Navel	Navel	Moist	Eccrine	Neither	January	Female	Caucasian	30.39	Right	13	Over.10	4	No	0	0	0	No	Same.morning	Every.day	Never	Dry	Yes	Yes	Yes	Yes	Yes	Yes	No	Yes	Yes	No	No	Yes	Yes	No	No	No	10	No
H06.B.12	199	3	H10	Pro805Ri16	AAGCGA	Pro341Fi9	GTGCTG	H06.B	6	Left.inner.thigh	Inner.thigh	Moist	Eccrine	Left	January	Female	Caucasian	30.39	Right	13	Over.10	4	No	0	0	0	No	Same.morning	Every.day	Never	Dry	Yes	Yes	Yes	Yes	Yes	Yes	No	Yes	Yes	No	No	Yes	Yes	No	No	No	10	No
H06.B.13	200	4	D7	Pro805Ri20	TACCGT	Pro341Fi11	GCTCAA	H06.B	6	Right.inner.thigh	Inner.thigh	Moist	Eccrine	Right	January	Female	Caucasian	30.39	Right	13	Over.10	4	No	0	0	0	No	Same.morning	Every.day	Never	Dry	Yes	Yes	Yes	Yes	Yes	Yes	No	Yes	Yes	No	No	Yes	Yes	No	No	No	10	No
H06.B.14	201	3	E9	Pro805Ri5	ACAGTG	Pro341Fi9	GTGCTG	H06.B	6	Bottom.of.left.foot	Bottom.of.foot	Moist	Eccrine	Left	January	Female	Caucasian	30.39	Right	13	Over.10	4	No	0	0	0	No	Same.morning	Every.day	Never	Dry	Yes	Yes	Yes	Yes	Yes	Yes	No	Yes	Yes	No	No	Yes	Yes	No	No	No	10	No
H06.B.15	202	4	A4	Pro805Ri25	AGTGGT	Pro341Fi10	GAACGG	H06.B	6	Bottom.of.right.foot	Bottom.of.foot	Moist	Eccrine	Right	January	Female	Caucasian	30.39	Right	13	Over.10	4	No	0	0	0	No	Same.morning	Every.day	Never	Dry	Yes	Yes	Yes	Yes	Yes	Yes	No	Yes	Yes	No	No	Yes	Yes	No	No	No	10	No
H06.B.16	203	3	D4	Pro805Ri28	GGATAA	Pro341Fi7	CTACGC	H06.B	6	Left.palm.of.hand	Palm.of.hand	Dry	Eccrine	Left	January	Female	Caucasian	30.39	Right	13	Over.10	4	No	0	0	0	No	Same.morning	Every.day	Never	Dry	Yes	Yes	Yes	Yes	Yes	Yes	No	Yes	Yes	No	No	Yes	Yes	No	No	No	10	No
H06.B.17	204	3	B5	Pro805Ri2	CGATGT	Pro341Fi8	CTCCAG	H06.B	6	Right.palm.of.hand	Palm.of.hand	Dry	Eccrine	Right	January	Female	Caucasian	30.39	Right	13	Over.10	4	No	0	0	0	No	Same.morning	Every.day	Never	Dry	Yes	Yes	Yes	Yes	Yes	Yes	No	Yes	Yes	No	No	Yes	Yes	No	No	No	10	No
H07.A.01	205	4	A1	Pro805Ri1	ATCACG	Pro341Fi10	GAACGG	H07.A	7	Left.upper.eyelid	Upper.eyelid	Oily	Apocrine	Left	February	Female	Caucasian	20.29	Right	6	6.9	2	No	0	0	0	No	1.2.days	Every.other.day	Never	Combination	No	Yes	Yes	Yes	Yes	Yes	No	Yes	No	No	No	Yes	Yes	No	No	No	8	No
H07.A.02	206	3	F2	Pro805Ri14	TCAGTC	Pro341Fi7	CTACGC	H07.A	7	Right.upper.eyelid	Upper.eyelid	Oily	Apocrine	Right	February	Female	Caucasian	20.29	Right	6	6.9	2	No	0	0	0	No	1.2.days	Every.other.day	Never	Combination	No	Yes	Yes	Yes	Yes	Yes	No	Yes	No	No	No	Yes	Yes	No	No	No	8	No
H07.A.03	207	4	E3	Pro805Ri21	CCAACT	Pro341Fi10	GAACGG	H07.A	7	Left.outer.nose	Outer.nose	Oily	Apocrine	Left	February	Female	Caucasian	20.29	Right	6	6.9	2	No	0	0	0	No	1.2.days	Every.other.day	Never	Combination	No	Yes	Yes	Yes	Yes	Yes	No	Yes	No	No	No	Yes	Yes	No	No	No	8	No
H07.A.04	208	3	A10	Pro805Ri9	GATCAG	Pro341Fi9	GTGCTG	H07.A	7	Right.outer.nose	Outer.nose	Oily	Apocrine	Right	February	Female	Caucasian	20.29	Right	6	6.9	2	No	0	0	0	No	1.2.days	Every.other.day	Never	Combination	No	Yes	Yes	Yes	Yes	Yes	No	Yes	No	No	No	Yes	Yes	No	No	No	8	No
H07.A.05	209	4	F6	Pro805Ri14	TCAGTC	Pro341Fi11	GCTCAA	H07.A	7	Left.inner.nostril	Inner.nostril	Moist	Eccrine	Left	February	Female	Caucasian	20.29	Right	6	6.9	2	No	0	0	0	No	1.2.days	Every.other.day	Never	Combination	No	Yes	Yes	Yes	Yes	Yes	No	Yes	No	No	No	Yes	Yes	No	No	No	8	No
H07.A.06	210	4	G4	Pro805Ri19	TGAGGT	Pro341Fi14	CCGTAG	H07.A	7	Right.inner.nostril	Inner.nostril	Moist	Eccrine	Right	February	Female	Caucasian	20.29	Right	6	6.9	2	No	0	0	0	No	1.2.days	Every.other.day	Never	Combination	No	Yes	Yes	Yes	Yes	Yes	No	Yes	No	No	No	Yes	Yes	No	No	No	8	No
H07.A.08	212	4	F8	Pro805Ri30	CAAGAA	Pro341Fi11	GCTCAA	H07.A	7	Right.armpit	Armpit	Moist	Apocrine	Right	February	Female	Caucasian	20.29	Right	6	6.9	2	No	0	0	0	No	1.2.days	Every.other.day	Never	Combination	No	Yes	Yes	Yes	Yes	Yes	No	Yes	No	No	No	Yes	Yes	No	No	No	8	No
H07.A.09	213	3	E11	Pro805Ri21	CCAACT	Pro341Fi9	GTGCTG	H07.A	7	Torso	Torso	Oily	Eccrine	Neither	February	Female	Caucasian	20.29	Right	6	6.9	2	No	0	0	0	No	1.2.days	Every.other.day	Never	Combination	No	Yes	Yes	Yes	Yes	Yes	No	Yes	No	No	No	Yes	Yes	No	No	No	8	No
H07.A.10	214	4	C10	Pro805Ri11	GGCTAC	Pro341Fi12	GGCAAT	H07.A	7	Back	Back	Oily	Eccrine	Neither	February	Female	Caucasian	20.29	Right	6	6.9	2	No	0	0	0	No	1.2.days	Every.other.day	Never	Combination	No	Yes	Yes	Yes	Yes	Yes	No	Yes	No	No	No	Yes	Yes	No	No	No	8	No
H07.A.11	215	4	E2	Pro805Ri13	AGTACG	Pro341Fi10	GAACGG	H07.A	7	Navel	Navel	Moist	Eccrine	Neither	February	Female	Caucasian	20.29	Right	6	6.9	2	No	0	0	0	No	1.2.days	Every.other.day	Never	Combination	No	Yes	Yes	Yes	Yes	Yes	No	Yes	No	No	No	Yes	Yes	No	No	No	8	No
H07.A.12	216	4	A8	Pro805Ri25	AGTGGT	Pro341Fi11	GCTCAA	H07.A	7	Left.inner.thigh	Inner.thigh	Moist	Eccrine	Left	February	Female	Caucasian	20.29	Right	6	6.9	2	No	0	0	0	No	1.2.days	Every.other.day	Never	Combination	No	Yes	Yes	Yes	Yes	Yes	No	Yes	No	No	No	Yes	Yes	No	No	No	8	No
H07.A.13	217	3	G8	Pro805Ri15	TTGAGC	Pro341Fi14	CCGTAG	H07.A	7	Right.inner.thigh	Inner.thigh	Moist	Eccrine	Right	February	Female	Caucasian	20.29	Right	6	6.9	2	No	0	0	0	No	1.2.days	Every.other.day	Never	Combination	No	Yes	Yes	Yes	Yes	Yes	No	Yes	No	No	No	Yes	Yes	No	No	No	8	No
H07.A.14	218	4	A6	Pro805Ri9	GATCAG	Pro341Fi11	GCTCAA	H07.A	7	Bottom.of.left.foot	Bottom.of.foot	Moist	Eccrine	Left	February	Female	Caucasian	20.29	Right	6	6.9	2	No	0	0	0	No	1.2.days	Every.other.day	Never	Combination	No	Yes	Yes	Yes	Yes	Yes	No	Yes	No	No	No	Yes	Yes	No	No	No	8	No
H07.A.15	219	4	H1	Pro805Ri8	ACTTGA	Pro341Fi10	GAACGG	H07.A	7	Bottom.of.right.foot	Bottom.of.foot	Moist	Eccrine	Right	February	Female	Caucasian	20.29	Right	6	6.9	2	No	0	0	0	No	1.2.days	Every.other.day	Never	Combination	No	Yes	Yes	Yes	Yes	Yes	No	Yes	No	No	No	Yes	Yes	No	No	No	8	No
H07.A.16	220	4	E9	Pro805Ri5	ACAGTG	Pro341Fi12	GGCAAT	H07.A	7	Left.palm.of.hand	Palm.of.hand	Dry	Eccrine	Left	February	Female	Caucasian	20.29	Right	6	6.9	2	No	0	0	0	No	1.2.days	Every.other.day	Never	Combination	No	Yes	Yes	Yes	Yes	Yes	No	Yes	No	No	No	Yes	Yes	No	No	No	8	No
H07.A.17	221	4	H9	Pro805Ri8	ACTTGA	Pro341Fi12	GGCAAT	H07.A	7	Right.palm.of.hand	Palm.of.hand	Dry	Eccrine	Right	February	Female	Caucasian	20.29	Right	6	6.9	2	No	0	0	0	No	1.2.days	Every.other.day	Never	Combination	No	Yes	Yes	Yes	Yes	Yes	No	Yes	No	No	No	Yes	Yes	No	No	No	8	No
H07.B.01	222	4	D8	Pro805Ri28	GGATAA	Pro341Fi11	GCTCAA	H07.B	7	Left.upper.eyelid	Upper.eyelid	Oily	Apocrine	Left	February	Male	Caucasian	20.29	Right	6	6.9	2	No	0	0	0	No	Same.morning	Every.day	1	Normal	Yes	Yes	Yes	No	Yes	No	No	No	Yes	No	No	Yes	No	No	No	No	6	No
H07.B.02	223	3	B11	Pro805Ri18	GGTTGT	Pro341Fi9	GTGCTG	H07.B	7	Right.upper.eyelid	Upper.eyelid	Oily	Apocrine	Right	February	Male	Caucasian	20.29	Right	6	6.9	2	No	0	0	0	No	Same.morning	Every.day	1	Normal	Yes	Yes	Yes	No	Yes	No	No	No	Yes	No	No	Yes	No	No	No	No	6	No
H07.B.03	224	4	B2	Pro805Ri10	TAGCTT	Pro341Fi10	GAACGG	H07.B	7	Left.outer.nose	Outer.nose	Oily	Apocrine	Left	February	Male	Caucasian	20.29	Right	6	6.9	2	No	0	0	0	No	Same.morning	Every.day	1	Normal	Yes	Yes	Yes	No	Yes	No	No	No	Yes	No	No	Yes	No	No	No	No	6	No
H07.B.04	225	4	D12	Pro805Ri28	GGATAA	Pro341Fi12	GGCAAT	H07.B	7	Right.outer.nose	Outer.nose	Oily	Apocrine	Right	February	Male	Caucasian	20.29	Right	6	6.9	2	No	0	0	0	No	Same.morning	Every.day	1	Normal	Yes	Yes	Yes	No	Yes	No	No	No	Yes	No	No	Yes	No	No	No	No	6	No
H07.B.05	226	4	H10	Pro805Ri16	AAGCGA	Pro341Fi12	GGCAAT	H07.B	7	Left.inner.nostril	Inner.nostril	Moist	Eccrine	Left	February	Male	Caucasian	20.29	Right	6	6.9	2	No	0	0	0	No	Same.morning	Every.day	1	Normal	Yes	Yes	Yes	No	Yes	No	No	No	Yes	No	No	Yes	No	No	No	No	6	No
H07.B.06	227	3	D12	Pro805Ri28	GGATAA	Pro341Fi9	GTGCTG	H07.B	7	Right.inner.nostril	Inner.nostril	Moist	Eccrine	Right	February	Male	Caucasian	20.29	Right	6	6.9	2	No	0	0	0	No	Same.morning	Every.day	1	Normal	Yes	Yes	Yes	No	Yes	No	No	No	Yes	No	No	Yes	No	No	No	No	6	No
H07.B.07	228	4	B10	Pro805Ri10	TAGCTT	Pro341Fi12	GGCAAT	H07.B	7	Left.armpit	Armpit	Moist	Apocrine	Left	February	Male	Caucasian	20.29	Right	6	6.9	2	No	0	0	0	No	Same.morning	Every.day	1	Normal	Yes	Yes	Yes	No	Yes	No	No	No	Yes	No	No	Yes	No	No	No	No	6	No
H07.B.08	229	4	H6	Pro805Ri16	AAGCGA	Pro341Fi11	GCTCAA	H07.B	7	Right.armpit	Armpit	Moist	Apocrine	Right	February	Male	Caucasian	20.29	Right	6	6.9	2	No	0	0	0	No	Same.morning	Every.day	1	Normal	Yes	Yes	Yes	No	Yes	No	No	No	Yes	No	No	Yes	No	No	No	No	6	No
H07.B.09	230	3	A1	Pro805Ri1	ATCACG	Pro341Fi7	CTACGC	H07.B	7	Torso	Torso	Oily	Eccrine	Neither	February	Male	Caucasian	20.29	Right	6	6.9	2	No	0	0	0	No	Same.morning	Every.day	1	Normal	Yes	Yes	Yes	No	Yes	No	No	No	Yes	No	No	Yes	No	No	No	No	6	No
H07.B.10	231	3	D8	Pro805Ri28	GGATAA	Pro341Fi8	CTCCAG	H07.B	7	Back	Back	Oily	Eccrine	Neither	February	Male	Caucasian	20.29	Right	6	6.9	2	No	0	0	0	No	Same.morning	Every.day	1	Normal	Yes	Yes	Yes	No	Yes	No	No	No	Yes	No	No	Yes	No	No	No	No	6	No
H07.B.11	232	3	E5	Pro805Ri5	ACAGTG	Pro341Fi8	CTCCAG	H07.B	7	Navel	Navel	Moist	Eccrine	Neither	February	Male	Caucasian	20.29	Right	6	6.9	2	No	0	0	0	No	Same.morning	Every.day	1	Normal	Yes	Yes	Yes	No	Yes	No	No	No	Yes	No	No	Yes	No	No	No	No	6	No
H07.B.12	233	3	C12	Pro805Ri27	CCTTCT	Pro341Fi9	GTGCTG	H07.B	7	Left.inner.thigh	Inner.thigh	Moist	Eccrine	Left	February	Male	Caucasian	20.29	Right	6	6.9	2	No	0	0	0	No	Same.morning	Every.day	1	Normal	Yes	Yes	Yes	No	Yes	No	No	No	Yes	No	No	Yes	No	No	No	No	6	No
H07.B.13	234	3	E8	Pro805Ri29	CCTTAA	Pro341Fi8	CTCCAG	H07.B	7	Right.inner.thigh	Inner.thigh	Moist	Eccrine	Right	February	Male	Caucasian	20.29	Right	6	6.9	2	No	0	0	0	No	Same.morning	Every.day	1	Normal	Yes	Yes	Yes	No	Yes	No	No	No	Yes	No	No	Yes	No	No	No	No	6	No
H07.B.14	235	3	C11	Pro805Ri19	TGAGGT	Pro341Fi9	GTGCTG	H07.B	7	Bottom.of.left.foot	Bottom.of.foot	Moist	Eccrine	Left	February	Male	Caucasian	20.29	Right	6	6.9	2	No	0	0	0	No	Same.morning	Every.day	1	Normal	Yes	Yes	Yes	No	Yes	No	No	No	Yes	No	No	Yes	No	No	No	No	6	No
H07.B.15	236	3	B7	Pro805Ri18	GGTTGT	Pro341Fi8	CTCCAG	H07.B	7	Bottom.of.right.foot	Bottom.of.foot	Moist	Eccrine	Right	February	Male	Caucasian	20.29	Right	6	6.9	2	No	0	0	0	No	Same.morning	Every.day	1	Normal	Yes	Yes	Yes	No	Yes	No	No	No	Yes	No	No	Yes	No	No	No	No	6	No
H07.B.16	237	4	F1	Pro805Ri6	GCCAAT	Pro341Fi10	GAACGG	H07.B	7	Left.palm.of.hand	Palm.of.hand	Dry	Eccrine	Left	February	Male	Caucasian	20.29	Right	6	6.9	2	No	0	0	0	No	Same.morning	Every.day	1	Normal	Yes	Yes	Yes	No	Yes	No	No	No	Yes	No	No	Yes	No	No	No	No	6	No
H07.B.17	238	4	D5	Pro805Ri4	TGACCA	Pro341Fi11	GCTCAA	H07.B	7	Right.palm.of.hand	Palm.of.hand	Dry	Eccrine	Right	February	Male	Caucasian	20.29	Right	6	6.9	2	No	0	0	0	No	Same.morning	Every.day	1	Normal	Yes	Yes	Yes	No	Yes	No	No	No	Yes	No	No	Yes	No	No	No	No	6	No
H08.A.01	239	2	A3	Pro805Ri17	TCCTCA	Pro341Fi4	AAGGCC	H08.A	8	Left.upper.eyelid	Upper.eyelid	Oily	Apocrine	Left	December	Male	Caucasian	20.29	Right	4	1.5	2	Yes	1	1	0	No	Same.morning	Every.day	Over.4	Normal	Yes	No	No	No	Yes	No	No	No	Yes	No	No	Yes	No	No	No	No	4	No
H08.A.02	240	1	A3	Pro805Ri17	TCCTCA	Pro341Fi1	TCTCGG	H08.A	8	Right.upper.eyelid	Upper.eyelid	Oily	Apocrine	Right	December	Male	Caucasian	20.29	Right	4	1.5	2	Yes	1	1	0	No	Same.morning	Every.day	Over.4	Normal	Yes	No	No	No	Yes	No	No	No	Yes	No	No	Yes	No	No	No	No	4	No
H08.A.03	241	2	F3	Pro805Ri22	AGAGAG	Pro341Fi4	AAGGCC	H08.A	8	Left.outer.nose	Outer.nose	Oily	Apocrine	Left	December	Male	Caucasian	20.29	Right	4	1.5	2	Yes	1	1	0	No	Same.morning	Every.day	Over.4	Normal	Yes	No	No	No	Yes	No	No	No	Yes	No	No	Yes	No	No	No	No	4	No
H08.A.04	242	1	A1	Pro805Ri1	ATCACG	Pro341Fi1	TCTCGG	H08.A	8	Right.outer.nose	Outer.nose	Oily	Apocrine	Right	December	Male	Caucasian	20.29	Right	4	1.5	2	Yes	1	1	0	No	Same.morning	Every.day	Over.4	Normal	Yes	No	No	No	Yes	No	No	No	Yes	No	No	Yes	No	No	No	No	4	No
H08.A.05	243	1	D5	Pro805Ri4	TGACCA	Pro341Fi2	TGTGCC	H08.A	8	Left.inner.nostril	Inner.nostril	Moist	Eccrine	Left	December	Male	Caucasian	20.29	Right	4	1.5	2	Yes	1	1	0	No	Same.morning	Every.day	Over.4	Normal	Yes	No	No	No	Yes	No	No	No	Yes	No	No	Yes	No	No	No	No	4	No
H08.A.06	244	1	F9	Pro805Ri6	GCCAAT	Pro341Fi3	TGCACG	H08.A	8	Right.inner.nostril	Inner.nostril	Moist	Eccrine	Right	December	Male	Caucasian	20.29	Right	4	1.5	2	Yes	1	1	0	No	Same.morning	Every.day	Over.4	Normal	Yes	No	No	No	Yes	No	No	No	Yes	No	No	Yes	No	No	No	No	4	No
H08.A.07	245	1	A11	Pro805Ri17	TCCTCA	Pro341Fi3	TGCACG	H08.A	8	Left.armpit	Armpit	Moist	Apocrine	Left	December	Male	Caucasian	20.29	Right	4	1.5	2	Yes	1	1	0	No	Same.morning	Every.day	Over.4	Normal	Yes	No	No	No	Yes	No	No	No	Yes	No	No	Yes	No	No	No	No	4	No
H08.A.08	246	1	C4	Pro805Ri27	CCTTCT	Pro341Fi1	TCTCGG	H08.A	8	Right.armpit	Armpit	Moist	Apocrine	Right	December	Male	Caucasian	20.29	Right	4	1.5	2	Yes	1	1	0	No	Same.morning	Every.day	Over.4	Normal	Yes	No	No	No	Yes	No	No	No	Yes	No	No	Yes	No	No	No	No	4	No
H08.A.09	247	2	D11	Pro805Ri20	TACCGT	Pro341Fi6	AGCCTG	H08.A	8	Torso	Torso	Oily	Eccrine	Neither	December	Male	Caucasian	20.29	Right	4	1.5	2	Yes	1	1	0	No	Same.morning	Every.day	Over.4	Normal	Yes	No	No	No	Yes	No	No	No	Yes	No	No	Yes	No	No	No	No	4	No
H08.A.10	248	1	D7	Pro805Ri20	TACCGT	Pro341Fi2	TGTGCC	H08.A	8	Back	Back	Oily	Eccrine	Neither	December	Male	Caucasian	20.29	Right	4	1.5	2	Yes	1	1	0	No	Same.morning	Every.day	Over.4	Normal	Yes	No	No	No	Yes	No	No	No	Yes	No	No	Yes	No	No	No	No	4	No
H08.A.11	249	1	A8	Pro805Ri25	AGTGGT	Pro341Fi2	TGTGCC	H08.A	8	Navel	Navel	Moist	Eccrine	Neither	December	Male	Caucasian	20.29	Right	4	1.5	2	Yes	1	1	0	No	Same.morning	Every.day	Over.4	Normal	Yes	No	No	No	Yes	No	No	No	Yes	No	No	Yes	No	No	No	No	4	No
H08.A.12	250	1	E10	Pro805Ri13	AGTACG	Pro341Fi3	TGCACG	H08.A	8	Left.inner.thigh	Inner.thigh	Moist	Eccrine	Left	December	Male	Caucasian	20.29	Right	4	1.5	2	Yes	1	1	0	No	Same.morning	Every.day	Over.4	Normal	Yes	No	No	No	Yes	No	No	No	Yes	No	No	Yes	No	No	No	No	4	No
H08.A.13	251	2	F11	Pro805Ri22	AGAGAG	Pro341Fi6	AGCCTG	H08.A	8	Right.inner.thigh	Inner.thigh	Moist	Eccrine	Right	December	Male	Caucasian	20.29	Right	4	1.5	2	Yes	1	1	0	No	Same.morning	Every.day	Over.4	Normal	Yes	No	No	No	Yes	No	No	No	Yes	No	No	Yes	No	No	No	No	4	No
H08.A.14	252	1	H7	Pro805Ri24	TCAAGG	Pro341Fi2	TGTGCC	H08.A	8	Bottom.of.left.foot	Bottom.of.foot	Moist	Eccrine	Left	December	Male	Caucasian	20.29	Right	4	1.5	2	Yes	1	1	0	No	Same.morning	Every.day	Over.4	Normal	Yes	No	No	No	Yes	No	No	No	Yes	No	No	Yes	No	No	No	No	4	No
H08.A.15	253	1	B5	Pro805Ri2	CGATGT	Pro341Fi2	TGTGCC	H08.A	8	Bottom.of.right.foot	Bottom.of.foot	Moist	Eccrine	Right	December	Male	Caucasian	20.29	Right	4	1.5	2	Yes	1	1	0	No	Same.morning	Every.day	Over.4	Normal	Yes	No	No	No	Yes	No	No	No	Yes	No	No	Yes	No	No	No	No	4	No
H08.A.16	254	1	C11	Pro805Ri19	TGAGGT	Pro341Fi3	TGCACG	H08.A	8	Left.palm.of.hand	Palm.of.hand	Dry	Eccrine	Left	December	Male	Caucasian	20.29	Right	4	1.5	2	Yes	1	1	0	No	Same.morning	Every.day	Over.4	Normal	Yes	No	No	No	Yes	No	No	No	Yes	No	No	Yes	No	No	No	No	4	No
H08.A.17	255	2	F9	Pro805Ri6	GCCAAT	Pro341Fi6	AGCCTG	H08.A	8	Right.palm.of.hand	Palm.of.hand	Dry	Eccrine	Right	December	Male	Caucasian	20.29	Right	4	1.5	2	Yes	1	1	0	No	Same.morning	Every.day	Over.4	Normal	Yes	No	No	No	Yes	No	No	No	Yes	No	No	Yes	No	No	No	No	4	No
H08.B.01	256	1	H5	Pro805Ri8	ACTTGA	Pro341Fi2	TGTGCC	H08.B	8	Left.upper.eyelid	Upper.eyelid	Oily	Apocrine	Left	December	Female	Caucasian	20.29	Right	4	1.5	2	Yes	1	1	0	No	1.2.days	2.3.days	Never	Normal	Yes	Yes	Yes	Yes	Yes	Yes	No	Yes	Yes	No	No	No	Yes	No	No	No	9	No
H08.B.02	257	2	C12	Pro805Ri27	CCTTCT	Pro341Fi6	AGCCTG	H08.B	8	Right.upper.eyelid	Upper.eyelid	Oily	Apocrine	Right	December	Female	Caucasian	20.29	Right	4	1.5	2	Yes	1	1	0	No	1.2.days	2.3.days	Never	Normal	Yes	Yes	Yes	Yes	Yes	Yes	No	Yes	Yes	No	No	No	Yes	No	No	No	9	No
H08.B.03	258	2	F12	Pro805Ri30	CAAGAA	Pro341Fi6	AGCCTG	H08.B	8	Left.outer.nose	Outer.nose	Oily	Apocrine	Left	December	Female	Caucasian	20.29	Right	4	1.5	2	Yes	1	1	0	No	1.2.days	2.3.days	Never	Normal	Yes	Yes	Yes	Yes	Yes	Yes	No	Yes	Yes	No	No	No	Yes	No	No	No	9	No
H08.B.04	259	1	F5	Pro805Ri6	GCCAAT	Pro341Fi2	TGTGCC	H08.B	8	Right.outer.nose	Outer.nose	Oily	Apocrine	Right	December	Female	Caucasian	20.29	Right	4	1.5	2	Yes	1	1	0	No	1.2.days	2.3.days	Never	Normal	Yes	Yes	Yes	Yes	Yes	Yes	No	Yes	Yes	No	No	No	Yes	No	No	No	9	No
H08.B.05	260	2	B9	Pro805Ri2	CGATGT	Pro341Fi6	AGCCTG	H08.B	8	Left.inner.nostril	Inner.nostril	Moist	Eccrine	Left	December	Female	Caucasian	20.29	Right	4	1.5	2	Yes	1	1	0	No	1.2.days	2.3.days	Never	Normal	Yes	Yes	Yes	Yes	Yes	Yes	No	Yes	Yes	No	No	No	Yes	No	No	No	9	No
H08.B.06	261	2	A2	Pro805Ri9	GATCAG	Pro341Fi4	AAGGCC	H08.B	8	Right.inner.nostril	Inner.nostril	Moist	Eccrine	Right	December	Female	Caucasian	20.29	Right	4	1.5	2	Yes	1	1	0	No	1.2.days	2.3.days	Never	Normal	Yes	Yes	Yes	Yes	Yes	Yes	No	Yes	Yes	No	No	No	Yes	No	No	No	9	No
H08.B.07	262	1	H4	Pro805Ri2	CGATGT	Pro341Fi14	CCGTAG	H08.B	8	Left.armpit	Armpit	Moist	Apocrine	Left	December	Female	Caucasian	20.29	Right	4	1.5	2	Yes	1	1	0	No	1.2.days	2.3.days	Never	Normal	Yes	Yes	Yes	Yes	Yes	Yes	No	Yes	Yes	No	No	No	Yes	No	No	No	9	No
H08.B.08	263	1	B3	Pro805Ri18	GGTTGT	Pro341Fi1	TCTCGG	H08.B	8	Right.armpit	Armpit	Moist	Apocrine	Right	December	Female	Caucasian	20.29	Right	4	1.5	2	Yes	1	1	0	No	1.2.days	2.3.days	Never	Normal	Yes	Yes	Yes	Yes	Yes	Yes	No	Yes	Yes	No	No	No	Yes	No	No	No	9	No
H08.B.09	264	1	F7	Pro805Ri22	AGAGAG	Pro341Fi2	TGTGCC	H08.B	8	Torso	Torso	Oily	Eccrine	Neither	December	Female	Caucasian	20.29	Right	4	1.5	2	Yes	1	1	0	No	1.2.days	2.3.days	Never	Normal	Yes	Yes	Yes	Yes	Yes	Yes	No	Yes	Yes	No	No	No	Yes	No	No	No	9	No
H08.B.10	265	1	F6	Pro805Ri14	TCAGTC	Pro341Fi2	TGTGCC	H08.B	8	Back	Back	Oily	Eccrine	Neither	December	Female	Caucasian	20.29	Right	4	1.5	2	Yes	1	1	0	No	1.2.days	2.3.days	Never	Normal	Yes	Yes	Yes	Yes	Yes	Yes	No	Yes	Yes	No	No	No	Yes	No	No	No	9	No
H08.B.11	266	1	G8	Pro805Ri3	TTAGGC	Pro341Fi14	CCGTAG	H08.B	8	Navel	Navel	Moist	Eccrine	Neither	December	Female	Caucasian	20.29	Right	4	1.5	2	Yes	1	1	0	No	1.2.days	2.3.days	Never	Normal	Yes	Yes	Yes	Yes	Yes	Yes	No	Yes	Yes	No	No	No	Yes	No	No	No	9	No
H08.B.12	267	2	E9	Pro805Ri5	ACAGTG	Pro341Fi6	AGCCTG	H08.B	8	Left.inner.thigh	Inner.thigh	Moist	Eccrine	Left	December	Female	Caucasian	20.29	Right	4	1.5	2	Yes	1	1	0	No	1.2.days	2.3.days	Never	Normal	Yes	Yes	Yes	Yes	Yes	Yes	No	Yes	Yes	No	No	No	Yes	No	No	No	9	No
H08.B.13	268	2	B1	Pro805Ri2	CGATGT	Pro341Fi4	AAGGCC	H08.B	8	Right.inner.thigh	Inner.thigh	Moist	Eccrine	Right	December	Female	Caucasian	20.29	Right	4	1.5	2	Yes	1	1	0	No	1.2.days	2.3.days	Never	Normal	Yes	Yes	Yes	Yes	Yes	Yes	No	Yes	Yes	No	No	No	Yes	No	No	No	9	No
H08.B.14	269	2	G1	Pro805Ri7	CAGATC	Pro341Fi4	AAGGCC	H08.B	8	Bottom.of.left.foot	Bottom.of.foot	Moist	Eccrine	Left	December	Female	Caucasian	20.29	Right	4	1.5	2	Yes	1	1	0	No	1.2.days	2.3.days	Never	Normal	Yes	Yes	Yes	Yes	Yes	Yes	No	Yes	Yes	No	No	No	Yes	No	No	No	9	No
H08.B.15	270	1	B4	Pro805Ri26	GACACT	Pro341Fi1	TCTCGG	H08.B	8	Bottom.of.right.foot	Bottom.of.foot	Moist	Eccrine	Right	December	Female	Caucasian	20.29	Right	4	1.5	2	Yes	1	1	0	No	1.2.days	2.3.days	Never	Normal	Yes	Yes	Yes	Yes	Yes	Yes	No	Yes	Yes	No	No	No	Yes	No	No	No	9	No
H08.B.16	271	2	F8	Pro805Ri30	CAAGAA	Pro341Fi5	ACCAGG	H08.B	8	Left.palm.of.hand	Palm.of.hand	Dry	Eccrine	Left	December	Female	Caucasian	20.29	Right	4	1.5	2	Yes	1	1	0	No	1.2.days	2.3.days	Never	Normal	Yes	Yes	Yes	Yes	Yes	Yes	No	Yes	Yes	No	No	No	Yes	No	No	No	9	No
H08.B.17	272	2	H10	Pro805Ri16	AAGCGA	Pro341Fi6	AGCCTG	H08.B	8	Right.palm.of.hand	Palm.of.hand	Dry	Eccrine	Right	December	Female	Caucasian	20.29	Right	4	1.5	2	Yes	1	1	0	No	1.2.days	2.3.days	Never	Normal	Yes	Yes	Yes	Yes	Yes	Yes	No	Yes	Yes	No	No	No	Yes	No	No	No	9	No
H09.A.01	273	4	H4	Pro805Ri20	TACCGT	Pro341Fi14	CCGTAG	H09.A	9	Left.upper.eyelid	Upper.eyelid	Oily	Apocrine	Left	February	Male	Caucasian	30.39	Left	10	Over.10	4	Yes	1	0	1	No	Same.morning	Every.day	3	Normal	Yes	Yes	No	No	Yes	No	No	No	Yes	No	No	No	No	No	No	No	4	No
H09.A.02	274	3	G3	Pro805Ri23	CACTTG	Pro341Fi7	CTACGC	H09.A	9	Right.upper.eyelid	Upper.eyelid	Oily	Apocrine	Right	February	Male	Caucasian	30.39	Left	10	Over.10	4	Yes	1	0	1	No	Same.morning	Every.day	3	Normal	Yes	Yes	No	No	Yes	No	No	No	Yes	No	No	No	No	No	No	No	4	No
H09.A.03	275	3	G4	Pro805Ri13	AGTACG	Pro341Fi14	CCGTAG	H09.A	9	Left.outer.nose	Outer.nose	Oily	Apocrine	Left	February	Male	Caucasian	30.39	Left	10	Over.10	4	Yes	1	0	1	No	Same.morning	Every.day	3	Normal	Yes	Yes	No	No	Yes	No	No	No	Yes	No	No	No	No	No	No	No	4	No
H09.A.04	276	4	D6	Pro805Ri12	CTTGTA	Pro341Fi11	GCTCAA	H09.A	9	Right.outer.nose	Outer.nose	Oily	Apocrine	Right	February	Male	Caucasian	30.39	Left	10	Over.10	4	Yes	1	0	1	No	Same.morning	Every.day	3	Normal	Yes	Yes	No	No	Yes	No	No	No	Yes	No	No	No	No	No	No	No	4	No
H09.A.05	277	3	H6	Pro805Ri16	AAGCGA	Pro341Fi8	CTCCAG	H09.A	9	Left.inner.nostril	Inner.nostril	Moist	Eccrine	Left	February	Male	Caucasian	30.39	Left	10	Over.10	4	Yes	1	0	1	No	Same.morning	Every.day	3	Normal	Yes	Yes	No	No	Yes	No	No	No	Yes	No	No	No	No	No	No	No	4	No
H09.A.06	278	4	G9	Pro805Ri7	CAGATC	Pro341Fi12	GGCAAT	H09.A	9	Right.inner.nostril	Inner.nostril	Moist	Eccrine	Right	February	Male	Caucasian	30.39	Left	10	Over.10	4	Yes	1	0	1	No	Same.morning	Every.day	3	Normal	Yes	Yes	No	No	Yes	No	No	No	Yes	No	No	No	No	No	No	No	4	No
H09.A.07	279	4	A2	Pro805Ri9	GATCAG	Pro341Fi10	GAACGG	H09.A	9	Left.armpit	Armpit	Moist	Apocrine	Left	February	Male	Caucasian	30.39	Left	10	Over.10	4	Yes	1	0	1	No	Same.morning	Every.day	3	Normal	Yes	Yes	No	No	Yes	No	No	No	Yes	No	No	No	No	No	No	No	4	No
H09.A.08	280	4	F12	Pro805Ri30	CAAGAA	Pro341Fi12	GGCAAT	H09.A	9	Right.armpit	Armpit	Moist	Apocrine	Right	February	Male	Caucasian	30.39	Left	10	Over.10	4	Yes	1	0	1	No	Same.morning	Every.day	3	Normal	Yes	Yes	No	No	Yes	No	No	No	Yes	No	No	No	No	No	No	No	4	No
H09.A.09	281	3	B6	Pro805Ri10	TAGCTT	Pro341Fi8	CTCCAG	H09.A	9	Torso	Torso	Oily	Eccrine	Neither	February	Male	Caucasian	30.39	Left	10	Over.10	4	Yes	1	0	1	No	Same.morning	Every.day	3	Normal	Yes	Yes	No	No	Yes	No	No	No	Yes	No	No	No	No	No	No	No	4	No
H09.A.10	282	4	E6	Pro805Ri13	AGTACG	Pro341Fi11	GCTCAA	H09.A	9	Back	Back	Oily	Eccrine	Neither	February	Male	Caucasian	30.39	Left	10	Over.10	4	Yes	1	0	1	No	Same.morning	Every.day	3	Normal	Yes	Yes	No	No	Yes	No	No	No	Yes	No	No	No	No	No	No	No	4	No
H09.A.11	283	3	F11	Pro805Ri22	AGAGAG	Pro341Fi9	GTGCTG	H09.A	9	Navel	Navel	Moist	Eccrine	Neither	February	Male	Caucasian	30.39	Left	10	Over.10	4	Yes	1	0	1	No	Same.morning	Every.day	3	Normal	Yes	Yes	No	No	Yes	No	No	No	Yes	No	No	No	No	No	No	No	4	No
H09.A.12	284	4	E5	Pro805Ri5	ACAGTG	Pro341Fi11	GCTCAA	H09.A	9	Left.inner.thigh	Inner.thigh	Moist	Eccrine	Left	February	Male	Caucasian	30.39	Left	10	Over.10	4	Yes	1	0	1	No	Same.morning	Every.day	3	Normal	Yes	Yes	No	No	Yes	No	No	No	Yes	No	No	No	No	No	No	No	4	No
H09.A.13	285	3	F9	Pro805Ri6	GCCAAT	Pro341Fi9	GTGCTG	H09.A	9	Right.inner.thigh	Inner.thigh	Moist	Eccrine	Right	February	Male	Caucasian	30.39	Left	10	Over.10	4	Yes	1	0	1	No	Same.morning	Every.day	3	Normal	Yes	Yes	No	No	Yes	No	No	No	Yes	No	No	No	No	No	No	No	4	No
H09.A.14	286	4	B9	Pro805Ri2	CGATGT	Pro341Fi12	GGCAAT	H09.A	9	Bottom.of.left.foot	Bottom.of.foot	Moist	Eccrine	Left	February	Male	Caucasian	30.39	Left	10	Over.10	4	Yes	1	0	1	No	Same.morning	Every.day	3	Normal	Yes	Yes	No	No	Yes	No	No	No	Yes	No	No	No	No	No	No	No	4	No
H09.A.15	287	3	G10	Pro805Ri15	TTGAGC	Pro341Fi9	GTGCTG	H09.A	9	Bottom.of.right.foot	Bottom.of.foot	Moist	Eccrine	Right	February	Male	Caucasian	30.39	Left	10	Over.10	4	Yes	1	0	1	No	Same.morning	Every.day	3	Normal	Yes	Yes	No	No	Yes	No	No	No	Yes	No	No	No	No	No	No	No	4	No
H09.A.16	288	4	B1	Pro805Ri2	CGATGT	Pro341Fi10	GAACGG	H09.A	9	Left.palm.of.hand	Palm.of.hand	Dry	Eccrine	Left	February	Male	Caucasian	30.39	Left	10	Over.10	4	Yes	1	0	1	No	Same.morning	Every.day	3	Normal	Yes	Yes	No	No	Yes	No	No	No	Yes	No	No	No	No	No	No	No	4	No
H09.A.17	289	3	H5	Pro805Ri8	ACTTGA	Pro341Fi8	CTCCAG	H09.A	9	Right.palm.of.hand	Palm.of.hand	Dry	Eccrine	Right	February	Male	Caucasian	30.39	Left	10	Over.10	4	Yes	1	0	1	No	Same.morning	Every.day	3	Normal	Yes	Yes	No	No	Yes	No	No	No	Yes	No	No	No	No	No	No	No	4	No
H09.B.01	290	4	B12	Pro805Ri26	GACACT	Pro341Fi12	GGCAAT	H09.B	9	Left.upper.eyelid	Upper.eyelid	Oily	Apocrine	Left	February	Female	Caucasian	30.39	Right	10	Over.10	4	Yes	1	0	1	No	1.2.days	Every.day	2	Normal	Yes	Yes	No	No	Yes	No	No	No	No	No	No	Yes	No	No	No	Yes	5	No
H09.B.02	291	3	D10	Pro805Ri12	CTTGTA	Pro341Fi9	GTGCTG	H09.B	9	Right.upper.eyelid	Upper.eyelid	Oily	Apocrine	Right	February	Female	Caucasian	30.39	Right	10	Over.10	4	Yes	1	0	1	No	1.2.days	Every.day	2	Normal	Yes	Yes	No	No	Yes	No	No	No	No	No	No	Yes	No	No	No	Yes	5	No
H09.B.03	292	4	A10	Pro805Ri9	GATCAG	Pro341Fi12	GGCAAT	H09.B	9	Left.outer.nose	Outer.nose	Oily	Apocrine	Left	February	Female	Caucasian	30.39	Right	10	Over.10	4	Yes	1	0	1	No	1.2.days	Every.day	2	Normal	Yes	Yes	No	No	Yes	No	No	No	No	No	No	Yes	No	No	No	Yes	5	No
H09.B.04	293	3	D5	Pro805Ri4	TGACCA	Pro341Fi8	CTCCAG	H09.B	9	Right.outer.nose	Outer.nose	Oily	Apocrine	Right	February	Female	Caucasian	30.39	Right	10	Over.10	4	Yes	1	0	1	No	1.2.days	Every.day	2	Normal	Yes	Yes	No	No	Yes	No	No	No	No	No	No	Yes	No	No	No	Yes	5	No
H09.B.05	294	4	D9	Pro805Ri4	TGACCA	Pro341Fi12	GGCAAT	H09.B	9	Left.inner.nostril	Inner.nostril	Moist	Eccrine	Left	February	Female	Caucasian	30.39	Right	10	Over.10	4	Yes	1	0	1	No	1.2.days	Every.day	2	Normal	Yes	Yes	No	No	Yes	No	No	No	No	No	No	Yes	No	No	No	Yes	5	No
H09.B.06	295	4	B5	Pro805Ri2	CGATGT	Pro341Fi11	GCTCAA	H09.B	9	Right.inner.nostril	Inner.nostril	Moist	Eccrine	Right	February	Female	Caucasian	30.39	Right	10	Over.10	4	Yes	1	0	1	No	1.2.days	Every.day	2	Normal	Yes	Yes	No	No	Yes	No	No	No	No	No	No	Yes	No	No	No	Yes	5	No
H09.B.07	296	4	F9	Pro805Ri6	GCCAAT	Pro341Fi12	GGCAAT	H09.B	9	Left.armpit	Armpit	Moist	Apocrine	Left	February	Female	Caucasian	30.39	Right	10	Over.10	4	Yes	1	0	1	No	1.2.days	Every.day	2	Normal	Yes	Yes	No	No	Yes	No	No	No	No	No	No	Yes	No	No	No	Yes	5	No
H09.B.08	297	4	G8	Pro805Ri21	CCAACT	Pro341Fi14	CCGTAG	H09.B	9	Right.armpit	Armpit	Moist	Apocrine	Right	February	Female	Caucasian	30.39	Right	10	Over.10	4	Yes	1	0	1	No	1.2.days	Every.day	2	Normal	Yes	Yes	No	No	Yes	No	No	No	No	No	No	Yes	No	No	No	Yes	5	No
H09.B.09	298	4	E8	Pro805Ri29	CCTTAA	Pro341Fi11	GCTCAA	H09.B	9	Torso	Torso	Oily	Eccrine	Neither	February	Female	Caucasian	30.39	Right	10	Over.10	4	Yes	1	0	1	No	1.2.days	Every.day	2	Normal	Yes	Yes	No	No	Yes	No	No	No	No	No	No	Yes	No	No	No	Yes	5	No
H09.B.10	299	3	B10	Pro805Ri10	TAGCTT	Pro341Fi9	GTGCTG	H09.B	9	Back	Back	Oily	Eccrine	Neither	February	Female	Caucasian	30.39	Right	10	Over.10	4	Yes	1	0	1	No	1.2.days	Every.day	2	Normal	Yes	Yes	No	No	Yes	No	No	No	No	No	No	Yes	No	No	No	Yes	5	No
H09.B.11	300	4	C8	Pro805Ri27	CCTTCT	Pro341Fi11	GCTCAA	H09.B	9	Navel	Navel	Moist	Eccrine	Neither	February	Female	Caucasian	30.39	Right	10	Over.10	4	Yes	1	0	1	No	1.2.days	Every.day	2	Normal	Yes	Yes	No	No	Yes	No	No	No	No	No	No	Yes	No	No	No	Yes	5	No
H09.B.12	301	3	C7	Pro805Ri19	TGAGGT	Pro341Fi8	CTCCAG	H09.B	9	Left.inner.thigh	Inner.thigh	Moist	Eccrine	Left	February	Female	Caucasian	30.39	Right	10	Over.10	4	Yes	1	0	1	No	1.2.days	Every.day	2	Normal	Yes	Yes	No	No	Yes	No	No	No	No	No	No	Yes	No	No	No	Yes	5	No
H09.B.13	302	3	C2	Pro805Ri11	GGCTAC	Pro341Fi7	CTACGC	H09.B	9	Right.inner.thigh	Inner.thigh	Moist	Eccrine	Right	February	Female	Caucasian	30.39	Right	10	Over.10	4	Yes	1	0	1	No	1.2.days	Every.day	2	Normal	Yes	Yes	No	No	Yes	No	No	No	No	No	No	Yes	No	No	No	Yes	5	No
H09.B.14	303	4	D2	Pro805Ri12	CTTGTA	Pro341Fi10	GAACGG	H09.B	9	Bottom.of.left.foot	Bottom.of.foot	Moist	Eccrine	Left	February	Female	Caucasian	30.39	Right	10	Over.10	4	Yes	1	0	1	No	1.2.days	Every.day	2	Normal	Yes	Yes	No	No	Yes	No	No	No	No	No	No	Yes	No	No	No	Yes	5	No
H09.B.15	304	3	H11	Pro805Ri24	TCAAGG	Pro341Fi9	GTGCTG	H09.B	9	Bottom.of.right.foot	Bottom.of.foot	Moist	Eccrine	Right	February	Female	Caucasian	30.39	Right	10	Over.10	4	Yes	1	0	1	No	1.2.days	Every.day	2	Normal	Yes	Yes	No	No	Yes	No	No	No	No	No	No	Yes	No	No	No	Yes	5	No
H09.B.16	305	3	F3	Pro805Ri22	AGAGAG	Pro341Fi7	CTACGC	H09.B	9	Left.palm.of.hand	Palm.of.hand	Dry	Eccrine	Left	February	Female	Caucasian	30.39	Right	10	Over.10	4	Yes	1	0	1	No	1.2.days	Every.day	2	Normal	Yes	Yes	No	No	Yes	No	No	No	No	No	No	Yes	No	No	No	Yes	5	No
H09.B.17	306	3	H3	Pro805Ri24	TCAAGG	Pro341Fi7	CTACGC	H09.B	9	Right.palm.of.hand	Palm.of.hand	Dry	Eccrine	Right	February	Female	Caucasian	30.39	Right	10	Over.10	4	Yes	1	0	1	No	1.2.days	Every.day	2	Normal	Yes	Yes	No	No	Yes	No	No	No	No	No	No	Yes	No	No	No	Yes	5	No
H10.A.01	307	4	C3	Pro805Ri19	TGAGGT	Pro341Fi10	GAACGG	H10.A	10	Left.upper.eyelid	Upper.eyelid	Oily	Apocrine	Left	February	Female	Caucasian	20.29	Right	0.33	Less.than.1	2	Yes	2	2	0	No	Same.morning	Every.day	3	Normal	Yes	Yes	Yes	No	Yes	Yes	Yes	Yes	No	No	No	No	No	No	No	No	7	No
H10.A.02	308	3	G12	Pro805Ri17	TCCTCA	Pro341Fi14	CCGTAG	H10.A	10	Right.upper.eyelid	Upper.eyelid	Oily	Apocrine	Right	February	Female	Caucasian	20.29	Right	0.33	Less.than.1	2	Yes	2	2	0	No	Same.morning	Every.day	3	Normal	Yes	Yes	Yes	No	Yes	Yes	Yes	Yes	No	No	No	No	No	No	No	No	7	No
H10.A.03	309	3	B2	Pro805Ri10	TAGCTT	Pro341Fi7	CTACGC	H10.A	10	Left.outer.nose	Outer.nose	Oily	Apocrine	Left	February	Female	Caucasian	20.29	Right	0.33	Less.than.1	2	Yes	2	2	0	No	Same.morning	Every.day	3	Normal	Yes	Yes	Yes	No	Yes	Yes	Yes	Yes	No	No	No	No	No	No	No	No	7	No
H10.A.04	310	4	C6	Pro805Ri11	GGCTAC	Pro341Fi11	GCTCAA	H10.A	10	Right.outer.nose	Outer.nose	Oily	Apocrine	Right	February	Female	Caucasian	20.29	Right	0.33	Less.than.1	2	Yes	2	2	0	No	Same.morning	Every.day	3	Normal	Yes	Yes	Yes	No	Yes	Yes	Yes	Yes	No	No	No	No	No	No	No	No	7	No
H10.A.05	311	4	C2	Pro805Ri11	GGCTAC	Pro341Fi10	GAACGG	H10.A	10	Left.inner.nostril	Inner.nostril	Moist	Eccrine	Left	February	Female	Caucasian	20.29	Right	0.33	Less.than.1	2	Yes	2	2	0	No	Same.morning	Every.day	3	Normal	Yes	Yes	Yes	No	Yes	Yes	Yes	Yes	No	No	No	No	No	No	No	No	7	No
H10.A.06	312	4	F11	Pro805Ri22	AGAGAG	Pro341Fi12	GGCAAT	H10.A	10	Right.inner.nostril	Inner.nostril	Moist	Eccrine	Right	February	Female	Caucasian	20.29	Right	0.33	Less.than.1	2	Yes	2	2	0	No	Same.morning	Every.day	3	Normal	Yes	Yes	Yes	No	Yes	Yes	Yes	Yes	No	No	No	No	No	No	No	No	7	No
H10.A.07	313	3	G9	Pro805Ri7	CAGATC	Pro341Fi9	GTGCTG	H10.A	10	Left.armpit	Armpit	Moist	Apocrine	Left	February	Female	Caucasian	20.29	Right	0.33	Less.than.1	2	Yes	2	2	0	No	Same.morning	Every.day	3	Normal	Yes	Yes	Yes	No	Yes	Yes	Yes	Yes	No	No	No	No	No	No	No	No	7	No
H10.A.08	314	4	B8	Pro805Ri26	GACACT	Pro341Fi11	GCTCAA	H10.A	10	Right.armpit	Armpit	Moist	Apocrine	Right	February	Female	Caucasian	20.29	Right	0.33	Less.than.1	2	Yes	2	2	0	No	Same.morning	Every.day	3	Normal	Yes	Yes	Yes	No	Yes	Yes	Yes	Yes	No	No	No	No	No	No	No	No	7	No
H10.A.10	316	4	D3	Pro805Ri20	TACCGT	Pro341Fi10	GAACGG	H10.A	10	Back	Back	Oily	Eccrine	Neither	February	Female	Caucasian	20.29	Right	0.33	Less.than.1	2	Yes	2	2	0	No	Same.morning	Every.day	3	Normal	Yes	Yes	Yes	No	Yes	Yes	Yes	Yes	No	No	No	No	No	No	No	No	7	No
H10.A.11	317	4	B11	Pro805Ri18	GGTTGT	Pro341Fi12	GGCAAT	H10.A	10	Navel	Navel	Moist	Eccrine	Neither	February	Female	Caucasian	20.29	Right	0.33	Less.than.1	2	Yes	2	2	0	No	Same.morning	Every.day	3	Normal	Yes	Yes	Yes	No	Yes	Yes	Yes	Yes	No	No	No	No	No	No	No	No	7	No
H10.A.12	318	4	C9	Pro805Ri3	TTAGGC	Pro341Fi12	GGCAAT	H10.A	10	Left.inner.thigh	Inner.thigh	Moist	Eccrine	Left	February	Female	Caucasian	20.29	Right	0.33	Less.than.1	2	Yes	2	2	0	No	Same.morning	Every.day	3	Normal	Yes	Yes	Yes	No	Yes	Yes	Yes	Yes	No	No	No	No	No	No	No	No	7	No
H10.A.13	319	3	D3	Pro805Ri20	TACCGT	Pro341Fi7	CTACGC	H10.A	10	Right.inner.thigh	Inner.thigh	Moist	Eccrine	Right	February	Female	Caucasian	20.29	Right	0.33	Less.than.1	2	Yes	2	2	0	No	Same.morning	Every.day	3	Normal	Yes	Yes	Yes	No	Yes	Yes	Yes	Yes	No	No	No	No	No	No	No	No	7	No
H10.A.14	320	3	C3	Pro805Ri19	TGAGGT	Pro341Fi7	CTACGC	H10.A	10	Bottom.of.left.foot	Bottom.of.foot	Moist	Eccrine	Left	February	Female	Caucasian	20.29	Right	0.33	Less.than.1	2	Yes	2	2	0	No	Same.morning	Every.day	3	Normal	Yes	Yes	Yes	No	Yes	Yes	Yes	Yes	No	No	No	No	No	No	No	No	7	No
H10.A.15	321	3	F5	Pro805Ri6	GCCAAT	Pro341Fi8	CTCCAG	H10.A	10	Bottom.of.right.foot	Bottom.of.foot	Moist	Eccrine	Right	February	Female	Caucasian	20.29	Right	0.33	Less.than.1	2	Yes	2	2	0	No	Same.morning	Every.day	3	Normal	Yes	Yes	Yes	No	Yes	Yes	Yes	Yes	No	No	No	No	No	No	No	No	7	No
H10.A.16	322	4	E4	Pro805Ri29	CCTTAA	Pro341Fi10	GAACGG	H10.A	10	Left.palm.of.hand	Palm.of.hand	Dry	Eccrine	Left	February	Female	Caucasian	20.29	Right	0.33	Less.than.1	2	Yes	2	2	0	No	Same.morning	Every.day	3	Normal	Yes	Yes	Yes	No	Yes	Yes	Yes	Yes	No	No	No	No	No	No	No	No	7	No
H10.A.17	323	3	H4	Pro805Ri14	TCAGTC	Pro341Fi14	CCGTAG	H10.A	10	Right.palm.of.hand	Palm.of.hand	Dry	Eccrine	Right	February	Female	Caucasian	20.29	Right	0.33	Less.than.1	2	Yes	2	2	0	No	Same.morning	Every.day	3	Normal	Yes	Yes	Yes	No	Yes	Yes	Yes	Yes	No	No	No	No	No	No	No	No	7	No
H10.B.01	324	4	H2	Pro805Ri16	AAGCGA	Pro341Fi10	GAACGG	H10.B	10	Left.upper.eyelid	Upper.eyelid	Oily	Apocrine	Left	February	Male	Caucasian	20.29	Right	0.33	Less.than.1	2	Yes	2	2	0	No	Same.morning	Every.day	3	Combination	Yes	No	No	Yes	Yes	No	No	No	No	No	No	Yes	No	No	No	No	4	No
H10.B.02	325	3	E3	Pro805Ri21	CCAACT	Pro341Fi7	CTACGC	H10.B	10	Right.upper.eyelid	Upper.eyelid	Oily	Apocrine	Right	February	Male	Caucasian	20.29	Right	0.33	Less.than.1	2	Yes	2	2	0	No	Same.morning	Every.day	3	Combination	Yes	No	No	Yes	Yes	No	No	No	No	No	No	Yes	No	No	No	No	4	No
H10.B.03	326	4	G10	Pro805Ri15	TTGAGC	Pro341Fi12	GGCAAT	H10.B	10	Left.outer.nose	Outer.nose	Oily	Apocrine	Left	February	Male	Caucasian	20.29	Right	0.33	Less.than.1	2	Yes	2	2	0	No	Same.morning	Every.day	3	Combination	Yes	No	No	Yes	Yes	No	No	No	No	No	No	Yes	No	No	No	No	4	No
H10.B.04	327	4	C7	Pro805Ri19	TGAGGT	Pro341Fi11	GCTCAA	H10.B	10	Right.outer.nose	Outer.nose	Oily	Apocrine	Right	February	Male	Caucasian	20.29	Right	0.33	Less.than.1	2	Yes	2	2	0	No	Same.morning	Every.day	3	Combination	Yes	No	No	Yes	Yes	No	No	No	No	No	No	Yes	No	No	No	No	4	No
H10.B.05	328	3	B4	Pro805Ri26	GACACT	Pro341Fi7	CTACGC	H10.B	10	Left.inner.nostril	Inner.nostril	Moist	Eccrine	Left	February	Male	Caucasian	20.29	Right	0.33	Less.than.1	2	Yes	2	2	0	No	Same.morning	Every.day	3	Combination	Yes	No	No	Yes	Yes	No	No	No	No	No	No	Yes	No	No	No	No	4	No
H10.B.06	329	3	D6	Pro805Ri12	CTTGTA	Pro341Fi8	CTCCAG	H10.B	10	Right.inner.nostril	Inner.nostril	Moist	Eccrine	Right	February	Male	Caucasian	20.29	Right	0.33	Less.than.1	2	Yes	2	2	0	No	Same.morning	Every.day	3	Combination	Yes	No	No	Yes	Yes	No	No	No	No	No	No	Yes	No	No	No	No	4	No
H10.B.07	330	3	D7	Pro805Ri20	TACCGT	Pro341Fi8	CTCCAG	H10.B	10	Left.armpit	Armpit	Moist	Apocrine	Left	February	Male	Caucasian	20.29	Right	0.33	Less.than.1	2	Yes	2	2	0	No	Same.morning	Every.day	3	Combination	Yes	No	No	Yes	Yes	No	No	No	No	No	No	Yes	No	No	No	No	4	No
H10.B.09	332	3	G6	Pro805Ri15	TTGAGC	Pro341Fi8	CTCCAG	H10.B	10	Torso	Torso	Oily	Eccrine	Neither	February	Male	Caucasian	20.29	Right	0.33	Less.than.1	2	Yes	2	2	0	No	Same.morning	Every.day	3	Combination	Yes	No	No	Yes	Yes	No	No	No	No	No	No	Yes	No	No	No	No	4	No
H10.B.10	333	4	D4	Pro805Ri28	GGATAA	Pro341Fi10	GAACGG	H10.B	10	Back	Back	Oily	Eccrine	Neither	February	Male	Caucasian	20.29	Right	0.33	Less.than.1	2	Yes	2	2	0	No	Same.morning	Every.day	3	Combination	Yes	No	No	Yes	Yes	No	No	No	No	No	No	Yes	No	No	No	No	4	No
H10.B.11	334	3	H7	Pro805Ri24	TCAAGG	Pro341Fi8	CTCCAG	H10.B	10	Navel	Navel	Moist	Eccrine	Neither	February	Male	Caucasian	20.29	Right	0.33	Less.than.1	2	Yes	2	2	0	No	Same.morning	Every.day	3	Combination	Yes	No	No	Yes	Yes	No	No	No	No	No	No	Yes	No	No	No	No	4	No
H10.B.13	336	3	C6	Pro805Ri11	GGCTAC	Pro341Fi8	CTCCAG	H10.B	10	Right.inner.thigh	Inner.thigh	Moist	Eccrine	Right	February	Male	Caucasian	20.29	Right	0.33	Less.than.1	2	Yes	2	2	0	No	Same.morning	Every.day	3	Combination	Yes	No	No	Yes	Yes	No	No	No	No	No	No	Yes	No	No	No	No	4	No
H10.B.15	338	4	G1	Pro805Ri7	CAGATC	Pro341Fi10	GAACGG	H10.B	10	Bottom.of.right.foot	Bottom.of.foot	Moist	Eccrine	Right	February	Male	Caucasian	20.29	Right	0.33	Less.than.1	2	Yes	2	2	0	No	Same.morning	Every.day	3	Combination	Yes	No	No	Yes	Yes	No	No	No	No	No	No	Yes	No	No	No	No	4	No
H10.B.16	339	4	B7	Pro805Ri18	GGTTGT	Pro341Fi11	GCTCAA	H10.B	10	Left.palm.of.hand	Palm.of.hand	Dry	Eccrine	Left	February	Male	Caucasian	20.29	Right	0.33	Less.than.1	2	Yes	2	2	0	No	Same.morning	Every.day	3	Combination	Yes	No	No	Yes	Yes	No	No	No	No	No	No	Yes	No	No	No	No	4	No
H10.B.17	340	3	E2	Pro805Ri13	AGTACG	Pro341Fi7	CTACGC	H10.B	10	Right.palm.of.hand	Palm.of.hand	Dry	Eccrine	Right	February	Male	Caucasian	20.29	Right	0.33	Less.than.1	2	Yes	2	2	0	No	Same.morning	Every.day	3	Combination	Yes	No	No	Yes	Yes	No	No	No	No	No	No	Yes	No	No	No	No	4	No
[truncated: 29 more columns]
